# Supplementary material for: Chlorido[2,2′-[1,2-phenyl­enebis(nitrilo­methanylyl­idyne)]diphenolato-κ4 O,N,N′,O′]manganese(III) methanol monosolvate
Source: Acta Crystallogr Sect E Struct Rep Online. 2013 Jun 19;69(Pt 7):m404. doi: 10.1107/S1600536813016450 (PMC3772432; doi:10.1107/S1600536813016450)
Supplement: Supplementary file 1 [file e-69-0m404-sup1.cif]

##############################################################################
#                                                                            #
# This CIF contains the data in a paper accepted for publication in          #
# Acta Crystallographica Section E. It conforms to the requirements of       #
# Notes for Authors for Acta Crystallographica Section E, and has been       #
# peer reviewed under the auspices of the IUCr Commission on Journals.       #
#                                                                            #
# Full details of the Crystallographic Information File format               #
# are given in the paper "The Crystallographic Information File (CIF):       #
# a New Standard Archive File for Crystallography" by S. R. Hall, F. H.      #
# Allen and I. D. Brown [Acta Cryst. (1991), A47, 655-685].                  #
#                                                                            #
# The current version of the core CIF dictionary is obtainable from          #
# ftp://ftp.iucr.org/pub/cif_core.dic.                                       #
#                                                                            #
# Software is freely available for graphical display of the structure(s)     #
# in this CIF. For information consult the CIF software page                 #
# http://www.iucr.org/resources/cif/software.                                #
#                                                                            #
# This file may be used for bona fide research purposes within the           #
# scientific community so long as proper attribution is given to the journal # 
# article from which it was obtained.                                        #
#                                                                            #
##############################################################################
data_I
_audit_creation_method     SHELXL-97
_chemical_name_systematic
;\
Chlorido[2,2'-[1,2-phenylenebis(nitrilomethanylylidyne)]diphenolato-\
\k^4^<i>O</i>,<i>N</i>,<i>N</i>',<i>O</i>']manganese(III) methanol monosolvate
;
_chemical_name_common     ?
_chemical_formula_moiety     'C20 H14 Cl Mn N2 O2, C H4 O'
_chemical_formula_sum     'C21 H18 Cl Mn N2 O3'
_chemical_formula_iupac     '[Mn (C20 H14 N2 O2) Cl], C H4 O'
_chemical_formula_weight     436.76
_chemical_melting_point     ?
_symmetry_cell_setting     triclinic
_symmetry_space_group_name_H-M     'P -1'
_symmetry_space_group_name_Hall     '-P 1'
loop_
    _symmetry_equiv_pos_as_xyz
    'x, y, z'
    '-x, -y, -z'
_cell_length_a     7.4251(2)
_cell_length_b     9.8341(2)
_cell_length_c     13.3035(3)
_cell_angle_alpha     78.8030(10)
_cell_angle_beta     83.305(2)
_cell_angle_gamma     86.344(2)
_cell_volume     945.58(4)
_cell_formula_units_Z     2
_cell_measurement_reflns_used     5729
_cell_measurement_theta_min     2.38
_cell_measurement_theta_max     26.77
_cell_measurement_temperature     296(2)
_exptl_crystal_description     'block'
_exptl_crystal_colour     'pink'
_exptl_crystal_size_max     0.24
_exptl_crystal_size_mid     0.17
_exptl_crystal_size_min     0.13
_exptl_crystal_density_diffrn     1.534
_exptl_crystal_density_meas     ?
_exptl_crystal_density_method     'not measured'
_exptl_crystal_F_000     448
_exptl_absorpt_coefficient_mu     0.865
_exptl_absorpt_correction_type     multi-scan
_exptl_absorpt_process_details     '(<i>SADABS</i>; Bruker, 2001)'
_exptl_absorpt_correction_T_min     0.8194
_exptl_absorpt_correction_T_max     0.8959
_exptl_special_details     ?
_diffrn_ambient_temperature     296(2)
_diffrn_radiation_type     MoK\a
_diffrn_radiation_wavelength     0.71073
_diffrn_radiation_source     'fine-focus sealed tube'
_diffrn_radiation_monochromator     graphite
_diffrn_measurement_device_type     'Bruker SMART APEXII CCD area-detector'
_diffrn_measurement_method     'phi and omega scans'
_diffrn_detector_area_resol_mean     ?
_diffrn_reflns_number     17011
_diffrn_reflns_av_R_equivalents     0.0324
_diffrn_reflns_av_sigmaI/netI     0.0336
_diffrn_reflns_theta_min     1.57
_diffrn_reflns_theta_max     27.50
_diffrn_reflns_theta_full     27.50
_diffrn_measured_fraction_theta_max     0.987
_diffrn_measured_fraction_theta_full     0.987
_diffrn_reflns_limit_h_min     -9
_diffrn_reflns_limit_h_max     9
_diffrn_reflns_limit_k_min     -12
_diffrn_reflns_limit_k_max     12
_diffrn_reflns_limit_l_min     -17
_diffrn_reflns_limit_l_max     17
_diffrn_standards_number     ?
_diffrn_standards_interval_count     ?
_diffrn_standards_interval_time     ?
_diffrn_standards_decay_%     ?
_refine_special_details
;
 Refinement of F^2^ against ALL reflections.  The weighted R-factor wR and
 goodness of fit S are based on F^2^, conventional R-factors R are based
 on F, with F set to zero for negative F^2^. The threshold expression of
 F^2^ > 2sigma(F^2^) is used only for calculating R-factors(gt) etc. and is
 not relevant to the choice of reflections for refinement.  R-factors based
 on F^2^ are statistically about twice as large as those based on F, and R-
 factors based on ALL data will be even larger.
;
_reflns_number_total     4302
_reflns_number_gt     3311
_reflns_threshold_expression     I>2sigma(I)
_refine_ls_structure_factor_coef     Fsqd
_refine_ls_matrix_type     full
_refine_ls_R_factor_all     0.0540
_refine_ls_R_factor_gt     0.0345
_refine_ls_wR_factor_gt     0.0773
_refine_ls_wR_factor_ref     0.0858
_refine_ls_goodness_of_fit_ref     1.016
_refine_ls_restrained_S_all     1.016
_refine_ls_number_reflns     4302
_refine_ls_number_parameters     255
_refine_ls_number_restraints     1
_refine_ls_hydrogen_treatment     constr
_refine_ls_weighting_scheme     calc
_refine_ls_weighting_details
         'calc w=1/[\s^2^(Fo^2^)+(0.0419P)^2^+0.2015P] where P=(Fo^2^+2Fc^2^)/3'
_atom_sites_solution_hydrogens     geom
_atom_sites_solution_primary     direct
_atom_sites_solution_secondary     difmap
_refine_ls_shift/su_max     0.001
_refine_ls_shift/su_mean     0.000
_refine_diff_density_max     0.329
_refine_diff_density_min     -0.395
_refine_ls_extinction_method     none
_refine_ls_extinction_coef     ?
loop_
    _atom_type_symbol
    _atom_type_description
    _atom_type_scat_dispersion_real
    _atom_type_scat_dispersion_imag
    _atom_type_scat_source
    'C' 'C' 0.0033 0.0016
                         'International Tables Vol C Tables 4.2.6.8 and 6.1.1.4'
    'H' 'H' 0.0000 0.0000
                         'International Tables Vol C Tables 4.2.6.8 and 6.1.1.4'
    'N' 'N' 0.0061 0.0033
                         'International Tables Vol C Tables 4.2.6.8 and 6.1.1.4'
    'O' 'O' 0.0106 0.0060
                         'International Tables Vol C Tables 4.2.6.8 and 6.1.1.4'
    'Cl' 'Cl' 0.1484 0.1585
                         'International Tables Vol C Tables 4.2.6.8 and 6.1.1.4'
    'Mn' 'Mn' 0.3368 0.7283
                         'International Tables Vol C Tables 4.2.6.8 and 6.1.1.4'
_computing_data_collection     'APEX2 (Bruker, 2007)'
_computing_cell_refinement     'SAINT (Bruker, 2007)'
_computing_data_reduction     'SAINT (Bruker, 2007)'
_computing_structure_solution     'SHELXS97 (Sheldrick, 2008)'
_computing_structure_refinement     'SHELXL97 (Sheldrick, 2008)'
_computing_molecular_graphics     'SHELXTL (Sheldrick, 2008)'
_computing_publication_material     'SHELXTL (Sheldrick, 2008)'
loop_
    _atom_site_type_symbol
    _atom_site_label
    _atom_site_fract_x
    _atom_site_fract_y
    _atom_site_fract_z
    _atom_site_U_iso_or_equiv
    _atom_site_adp_type
    _atom_site_calc_flag
    _atom_site_refinement_flags
    _atom_site_occupancy
    _atom_site_symmetry_multiplicity
    _atom_site_disorder_assembly
    _atom_site_disorder_group
    Mn Mn1 0.06050(4) 0.87475(3) 0.26112(2) 0.03227(10) Uani d . 1 1 . .
    Cl Cl1 0.30457(9) 0.81214(7) 0.34473(5) 0.06368(18) Uani d . 1 1 . .
    N N1 0.1304(2) 1.06118(16) 0.16224(12) 0.0368(4) Uani d . 1 1 . .
    N N2 -0.0670(2) 1.02686(16) 0.33991(11) 0.0345(4) Uani d . 1 1 . .
    O O1 0.0801(2) 0.79008(14) 0.14311(10) 0.0475(4) Uani d . 1 1 . .
    O O2 -0.1221(2) 0.75440(15) 0.32907(11) 0.0522(4) Uani d . 1 1 . .
    C C1 0.1710(3) 0.8242(2) 0.05065(14) 0.0388(4) Uani d . 1 1 . .
    C C2 0.2021(3) 0.7250(2) -0.01285(16) 0.0479(5) Uani d . 1 1 . .
    H H2 0.1588 0.6364 0.0104 0.057 Uiso calc R 1 1 . .
    C C3 0.2960(3) 0.7574(3) -0.10922(17) 0.0535(6) Uani d . 1 1 . .
    H H3 0.3169 0.6897 -0.1498 0.064 Uiso calc R 1 1 . .
    C C4 0.3601(3) 0.8889(3) -0.14702(17) 0.0537(6) Uani d . 1 1 . .
    H H4 0.4250 0.9092 -0.2119 0.064 Uiso calc R 1 1 . .
    C C5 0.3266(3) 0.9881(2) -0.08765(16) 0.0477(5) Uani d . 1 1 . .
    H H5 0.3662 1.0772 -0.1136 0.057 Uiso calc R 1 1 . .
    C C6 0.2334(3) 0.9589(2) 0.01207(14) 0.0383(4) Uani d . 1 1 . .
    C C7 0.2019(3) 1.0706(2) 0.06718(15) 0.0394(4) Uani d . 1 1 . .
    H H7 0.2356 1.1580 0.0320 0.047 Uiso calc R 1 1 . .
    C C8 0.1020(3) 1.18087(19) 0.20795(14) 0.0358(4) Uani d . 1 1 . .
    C C9 0.1713(3) 1.3105(2) 0.16491(16) 0.0453(5) Uani d . 1 1 . .
    H H9 0.2440 1.3228 0.1023 0.054 Uiso calc R 1 1 . .
    C C10 0.1317(3) 1.4201(2) 0.21548(17) 0.0485(5) Uani d . 1 1 . .
    H H10 0.1778 1.5064 0.1867 0.058 Uiso calc R 1 1 . .
    C C11 0.0245(3) 1.4028(2) 0.30831(18) 0.0482(5) Uani d . 1 1 . .
    H H11 -0.0018 1.4779 0.3414 0.058 Uiso calc R 1 1 . .
    C C12 -0.0441(3) 1.2757(2) 0.35271(16) 0.0433(5) Uani d . 1 1 . .
    H H12 -0.1157 1.2648 0.4157 0.052 Uiso calc R 1 1 . .
    C C13 -0.0057(3) 1.16326(19) 0.30263(14) 0.0344(4) Uani d . 1 1 . .
    C C14 -0.1822(3) 1.0000(2) 0.42216(14) 0.0369(4) Uani d . 1 1 . .
    H H14 -0.2217 1.0734 0.4551 0.044 Uiso calc R 1 1 . .
    C C15 -0.2531(3) 0.8672(2) 0.46599(14) 0.0367(4) Uani d . 1 1 . .
    C C16 -0.3650(3) 0.8553(2) 0.56071(15) 0.0427(5) Uani d . 1 1 . .
    H H16 -0.3912 0.9332 0.5906 0.051 Uiso calc R 1 1 . .
    C C17 -0.4353(3) 0.7316(2) 0.60900(16) 0.0486(5) Uani d . 1 1 . .
    H H17 -0.5095 0.7254 0.6709 0.058 Uiso calc R 1 1 . .
    C C18 -0.3944(3) 0.6145(2) 0.56445(17) 0.0507(6) Uani d . 1 1 . .
    H H18 -0.4384 0.5293 0.5982 0.061 Uiso calc R 1 1 . .
    C C19 -0.2902(3) 0.6237(2) 0.47166(17) 0.0501(5) Uani d . 1 1 . .
    H H19 -0.2670 0.5449 0.4425 0.060 Uiso calc R 1 1 . .
    C C20 -0.2181(3) 0.7492(2) 0.41977(15) 0.0395(5) Uani d . 1 1 . .
    C C1S 0.6113(4) 0.6064(3) 0.1772(3) 0.0922(10) Uani d . 1 1 . .
    H H1S1 0.6377 0.5284 0.2298 0.138 Uiso calc R 1 1 . .
    H H1S2 0.5154 0.5847 0.1411 0.138 Uiso calc R 1 1 . .
    H H1S3 0.5742 0.6855 0.2081 0.138 Uiso calc R 1 1 . .
    O O1S 0.7639(3) 0.6357(2) 0.10906(15) 0.0848(6) Uani d D 1 1 . .
    H H1S 0.8457(10) 0.6671(4) 0.1397(4) 0.127 Uiso calc RD 1 1 . .
loop_
    _atom_site_aniso_label
    _atom_site_aniso_U_11
    _atom_site_aniso_U_22
    _atom_site_aniso_U_33
    _atom_site_aniso_U_12
    _atom_site_aniso_U_13
    _atom_site_aniso_U_23
    Mn1 0.04290(19) 0.02961(15) 0.02400(15) -0.00218(12) 0.00435(11)
                                                                    -0.00877(11)
    Cl1 0.0695(4) 0.0623(4) 0.0640(4) 0.0191(3) -0.0223(3) -0.0216(3)
    N1 0.0434(9) 0.0363(8) 0.0313(8) -0.0010(7) -0.0008(7) -0.0095(7)
    N2 0.0406(9) 0.0335(8) 0.0296(8) 0.0000(7) -0.0012(7) -0.0082(7)
    O1 0.0711(10) 0.0413(8) 0.0303(7) -0.0094(7) 0.0070(7) -0.0124(6)
    O2 0.0673(10) 0.0460(8) 0.0445(8) -0.0185(7) 0.0193(7) -0.0215(7)
    C1 0.0462(12) 0.0448(11) 0.0256(9) 0.0027(9) -0.0009(8) -0.0105(8)
    C2 0.0654(15) 0.0439(12) 0.0346(11) 0.0005(10) 0.0002(10) -0.0125(9)
    C3 0.0662(15) 0.0590(14) 0.0373(11) 0.0093(12) 0.0022(10) -0.0224(11)
    C4 0.0579(14) 0.0696(16) 0.0329(11) -0.0013(12) 0.0084(10) -0.0159(11)
    C5 0.0521(13) 0.0557(13) 0.0346(11) -0.0075(10) 0.0048(9) -0.0105(10)
    C6 0.0409(11) 0.0442(11) 0.0302(10) -0.0005(9) -0.0001(8) -0.0104(8)
    C7 0.0453(12) 0.0397(10) 0.0319(10) -0.0054(9) 0.0019(8) -0.0062(8)
    C8 0.0445(11) 0.0316(9) 0.0318(10) 0.0000(8) -0.0047(8) -0.0074(8)
    C9 0.0592(14) 0.0397(11) 0.0355(11) -0.0066(10) 0.0010(10) -0.0056(9)
    C10 0.0626(14) 0.0335(10) 0.0486(13) -0.0058(10) -0.0052(11) -0.0046(9)
    C11 0.0559(14) 0.0359(11) 0.0550(13) 0.0026(10) -0.0020(11) -0.0175(10)
    C12 0.0477(12) 0.0402(11) 0.0426(12) 0.0033(9) 0.0008(9) -0.0144(9)
    C13 0.0387(11) 0.0314(9) 0.0333(10) 0.0018(8) -0.0039(8) -0.0080(8)
    C14 0.0405(11) 0.0390(10) 0.0318(10) 0.0024(8) 0.0004(8) -0.0121(8)
    C15 0.0368(11) 0.0409(10) 0.0331(10) -0.0011(8) -0.0009(8) -0.0107(8)
    C16 0.0448(12) 0.0473(12) 0.0353(10) -0.0006(9) 0.0057(9) -0.0131(9)
    C17 0.0493(13) 0.0600(14) 0.0351(11) -0.0083(11) 0.0084(9) -0.0113(10)
    C18 0.0568(14) 0.0497(13) 0.0438(12) -0.0178(11) 0.0059(10) -0.0060(10)
    C19 0.0570(14) 0.0461(12) 0.0493(13) -0.0142(10) 0.0095(11) -0.0192(10)
    C20 0.0409(11) 0.0437(11) 0.0345(10) -0.0069(9) 0.0039(8) -0.0117(9)
    C1S 0.093(2) 0.077(2) 0.100(2) -0.0166(18) 0.029(2) -0.0218(18)
    O1S 0.0820(14) 0.1037(16) 0.0640(12) -0.0195(12) 0.0008(11) -0.0039(11)
_geom_special_details
;
 All esds (except the esd in the dihedral angle between two l.s. planes)
 are estimated using the full covariance matrix.  The cell esds are taken
 into account individually in the estimation of esds in distances, angles
 and torsion angles; correlations between esds in cell parameters are only
 used when they are defined by crystal symmetry.  An approximate (isotropic)
 treatment of cell esds is used for estimating esds involving l.s. planes.
;
loop_
    _geom_bond_atom_site_label_1
    _geom_bond_atom_site_label_2
    _geom_bond_site_symmetry_2
    _geom_bond_distance
    _geom_bond_publ_flag
    Mn1 O2 . 1.8868(14) ?
    Mn1 O1 . 1.9022(13) ?
    Mn1 N1 . 2.0944(16) ?
    Mn1 N2 . 2.1047(15) ?
    Mn1 Cl1 . 2.2277(7) ?
    N1 C7 . 1.302(2) ?
    N1 C8 . 1.420(2) ?
    N2 C14 . 1.303(2) ?
    N2 C13 . 1.421(2) ?
    O1 C1 . 1.325(2) ?
    O2 C20 . 1.321(2) ?
    C1 C2 . 1.402(3) ?
    C1 C6 . 1.411(3) ?
    C2 C3 . 1.376(3) ?
    C2 H2 . 0.9300 ?
    C3 C4 . 1.387(3) ?
    C3 H3 . 0.9300 ?
    C4 C5 . 1.364(3) ?
    C4 H4 . 0.9300 ?
    C5 C6 . 1.409(3) ?
    C5 H5 . 0.9300 ?
    C6 C7 . 1.428(3) ?
    C7 H7 . 0.9300 ?
    C8 C9 . 1.396(3) ?
    C8 C13 . 1.398(3) ?
    C9 C10 . 1.377(3) ?
    C9 H9 . 0.9300 ?
    C10 C11 . 1.376(3) ?
    C10 H10 . 0.9300 ?
    C11 C12 . 1.377(3) ?
    C11 H11 . 0.9300 ?
    C12 C13 . 1.396(3) ?
    C12 H12 . 0.9300 ?
    C14 C15 . 1.429(3) ?
    C14 H14 . 0.9300 ?
    C15 C20 . 1.412(3) ?
    C15 C16 . 1.415(3) ?
    C16 C17 . 1.365(3) ?
    C16 H16 . 0.9300 ?
    C17 C18 . 1.395(3) ?
    C17 H17 . 0.9300 ?
    C18 C19 . 1.369(3) ?
    C18 H18 . 0.9300 ?
    C19 C20 . 1.398(3) ?
    C19 H19 . 0.9300 ?
    C1S O1S . 1.374(3) ?
    C1S H1S1 . 0.9600 ?
    C1S H1S2 . 0.9600 ?
    C1S H1S3 . 0.9600 ?
    O1S H1S . 0.8725 ?
loop_
    _geom_angle_atom_site_label_1
    _geom_angle_atom_site_label_2
    _geom_angle_atom_site_label_3
    _geom_angle_site_symmetry_1
    _geom_angle_site_symmetry_3
    _geom_angle
    _geom_angle_publ_flag
    O2 Mn1 O1 . . 91.47(6) ?
    O2 Mn1 N1 . . 148.62(7) ?
    O1 Mn1 N1 . . 87.98(6) ?
    O2 Mn1 N2 . . 87.70(6) ?
    O1 Mn1 N2 . . 148.11(7) ?
    N1 Mn1 N2 . . 76.74(6) ?
    O2 Mn1 Cl1 . . 105.95(6) ?
    O1 Mn1 Cl1 . . 108.96(5) ?
    N1 Mn1 Cl1 . . 103.86(5) ?
    N2 Mn1 Cl1 . . 101.87(5) ?
    C7 N1 C8 . . 120.67(16) ?
    C7 N1 Mn1 . . 124.46(13) ?
    C8 N1 Mn1 . . 114.81(12) ?
    C14 N2 C13 . . 120.85(16) ?
    C14 N2 Mn1 . . 124.04(13) ?
    C13 N2 Mn1 . . 114.86(12) ?
    C1 O1 Mn1 . . 131.49(12) ?
    C20 O2 Mn1 . . 130.62(12) ?
    O1 C1 C2 . . 119.31(18) ?
    O1 C1 C6 . . 122.27(17) ?
    C2 C1 C6 . . 118.39(18) ?
    C3 C2 C1 . . 120.6(2) ?
    C3 C2 H2 . . 119.7 ?
    C1 C2 H2 . . 119.7 ?
    C2 C3 C4 . . 121.3(2) ?
    C2 C3 H3 . . 119.4 ?
    C4 C3 H3 . . 119.4 ?
    C5 C4 C3 . . 119.0(2) ?
    C5 C4 H4 . . 120.5 ?
    C3 C4 H4 . . 120.5 ?
    C4 C5 C6 . . 121.6(2) ?
    C4 C5 H5 . . 119.2 ?
    C6 C5 H5 . . 119.2 ?
    C5 C6 C1 . . 119.06(18) ?
    C5 C6 C7 . . 117.27(18) ?
    C1 C6 C7 . . 123.63(17) ?
    N1 C7 C6 . . 125.92(18) ?
    N1 C7 H7 . . 117.0 ?
    C6 C7 H7 . . 117.0 ?
    C9 C8 C13 . . 119.60(17) ?
    C9 C8 N1 . . 124.94(18) ?
    C13 C8 N1 . . 115.45(16) ?
    C10 C9 C8 . . 119.82(19) ?
    C10 C9 H9 . . 120.1 ?
    C8 C9 H9 . . 120.1 ?
    C11 C10 C9 . . 120.50(19) ?
    C11 C10 H10 . . 119.8 ?
    C9 C10 H10 . . 119.8 ?
    C10 C11 C12 . . 120.75(19) ?
    C10 C11 H11 . . 119.6 ?
    C12 C11 H11 . . 119.6 ?
    C11 C12 C13 . . 119.64(19) ?
    C11 C12 H12 . . 120.2 ?
    C13 C12 H12 . . 120.2 ?
    C12 C13 C8 . . 119.69(17) ?
    C12 C13 N2 . . 125.41(18) ?
    C8 C13 N2 . . 114.90(16) ?
    N2 C14 C15 . . 125.47(18) ?
    N2 C14 H14 . . 117.3 ?
    C15 C14 H14 . . 117.3 ?
    C20 C15 C16 . . 118.96(18) ?
    C20 C15 C14 . . 123.61(17) ?
    C16 C15 C14 . . 117.43(17) ?
    C17 C16 C15 . . 121.27(19) ?
    C17 C16 H16 . . 119.4 ?
    C15 C16 H16 . . 119.4 ?
    C16 C17 C18 . . 119.27(19) ?
    C16 C17 H17 . . 120.4 ?
    C18 C17 H17 . . 120.4 ?
    C19 C18 C17 . . 120.7(2) ?
    C19 C18 H18 . . 119.6 ?
    C17 C18 H18 . . 119.6 ?
    C18 C19 C20 . . 121.3(2) ?
    C18 C19 H19 . . 119.3 ?
    C20 C19 H19 . . 119.3 ?
    O2 C20 C19 . . 119.40(18) ?
    O2 C20 C15 . . 122.20(17) ?
    C19 C20 C15 . . 118.39(18) ?
    O1S C1S H1S1 . . 109.5 ?
    O1S C1S H1S2 . . 109.5 ?
    H1S1 C1S H1S2 . . 109.5 ?
    O1S C1S H1S3 . . 109.5 ?
    H1S1 C1S H1S3 . . 109.5 ?
    H1S2 C1S H1S3 . . 109.5 ?
    C1S O1S H1S . . 109.5 ?
loop_
    _geom_hbond_atom_site_label_D
    _geom_hbond_atom_site_label_H
    _geom_hbond_atom_site_label_A
    _geom_hbond_site_symmetry_A
    _geom_hbond_distance_DH
    _geom_hbond_distance_HA
    _geom_hbond_distance_DA
    _geom_hbond_angle_DHA
    O1S H1S O1 1_655 0.87 2.19 2.999(3) 153.7
data_global
_journal_date_recd_electronic     2013-05-31
_journal_date_accepted     2013-06-13
_journal_name_full     'Acta Crystallographica, Section E'
_journal_year     2013
_journal_volume     69
_journal_issue      7
_journal_page_first     m404
_journal_page_last     m404
_journal_paper_category     QM
_journal_paper_doi     10.1107/S1600536813016450
_journal_coeditor_code     VN2073
_publ_contact_author_name     'Prof. Qian-Feng Zhang'
_publ_contact_author_address
;
 Institute of Molecular Engineering and Applied Chemsitry
 Anhui University of Technology
 Ma'anshan, Anhui 243002,
 People's Republic of China
;
_publ_contact_author_email     'zhangqf@ahut.edu.cn'
_publ_contact_author_fax     '86 555 2312041'
_publ_contact_author_phone     '86 555 2311059'
_publ_section_title
;\
Chlorido[2,2'-[1,2-phenylenebis(nitrilomethanylylidyne)]diphenolato-\
\k^4^<i>O</i>,<i>N</i>,<i>N</i>',<i>O</i>']manganese(III) methanol
monosolvate
;
loop_
    _publ_author_name
    _publ_author_address
    'Hui Lin'
; Institute of Molecular Engineering and Applied Chemsitry
  Anhui University of Technology
  Ma'anshan, Anhui 243002,
  People's Republic of China
;
    'Jian-Gang Wang'
; Institute of Molecular Engineering and Applied Chemsitry
  Anhui University of Technology
  Ma'anshan, Anhui 243002,
  People's Republic of China
;
    'Hua-Tian Shi'
; Institute of Molecular Engineering and Applied Chemsitry
  Anhui University of Technology
  Ma'anshan, Anhui 243002,
  People's Republic of China
;
    'Qun Chen'
; Department of Applied Chemistry,
  School of Petrochemical Engineering,
  Changzhou University, Jiangsu 213164,
  People's Republic of China
;
    'Qian-Feng Zhang'
; Institute of Molecular Engineering and Applied Chemsitry
  Anhui University of Technology
  Ma'anshan, Anhui 243002,
  People's Republic of China
  Department of Applied Chemistry,
  School of Petrochemical Engineering,
  Changzhou University, Jiangsu 213164,
  People's Republic of China
;
_publ_section_synopsis     .
_iucr_refine_instructions_details
;
TITL p1bar in P-1
CELL 0.71073   7.4251   9.8341  13.3035  78.803  83.305  86.344
ZERR    2.00   0.0002   0.0002   0.0003   0.001   0.002   0.002
LATT 1
SFAC C  H  N  O  Cl Mn
UNIT 42  36  4  6  2  2
L.S. 55
ACTA
BOND $H
FMAP 2
PLAN 10
EQIV $1 x+1, y, z
HTAB O1S O1_$1
DFIX 0.86 0.01 O1S H1S
SIZE 0.13 0.17 0.24
TEMP 23.000
WGHT    0.041900    0.201500
FVAR       0.48967
MOLE 1
MN1   6    0.060500    0.874753    0.261119    11.00000    0.04291    0.02962 =
         0.02402   -0.00877    0.00435   -0.00219
CL1   5    0.304569    0.812142    0.344729    11.00000    0.06952    0.06233 =
         0.06404   -0.02165   -0.02231    0.01913
N1    3    0.130401    1.061189    0.162241    11.00000    0.04345    0.03623 =
         0.03129   -0.00948   -0.00082   -0.00099
N2    3   -0.067068    1.026832    0.339914    11.00000    0.04063    0.03352 =
         0.02956   -0.00811   -0.00124    0.00005
O1    4    0.080085    0.790083    0.143092    11.00000    0.07116    0.04122 =
         0.03033   -0.01246    0.00701   -0.00942
O2    4   -0.122169    0.754403    0.329043    11.00000    0.06735    0.04602 =
         0.04455   -0.02152    0.01934   -0.01849
C1    1    0.170943    0.824182    0.050643    11.00000    0.04627    0.04473 =
         0.02556   -0.01053   -0.00099    0.00270
C2    1    0.202130    0.724969   -0.012839    11.00000    0.06544    0.04397 =
         0.03458   -0.01244    0.00019    0.00044
AFIX  43
H2    2    0.158927    0.636410    0.010403    11.00000   -1.20000
AFIX   0
C3    1    0.296054    0.757352   -0.109215    11.00000    0.06634    0.05900 =
         0.03727   -0.02243    0.00225    0.00931
AFIX  43
H3    2    0.316958    0.689710   -0.149801    11.00000   -1.20000
AFIX   0
C4    1    0.360158    0.888906   -0.147009    11.00000    0.05780    0.06959 =
         0.03286   -0.01588    0.00835   -0.00133
AFIX  43
H4    2    0.425050    0.909185   -0.211866    11.00000   -1.20000
AFIX   0
C5    1    0.326605    0.988068   -0.087642    11.00000    0.05206    0.05576 =
         0.03466   -0.01047    0.00475   -0.00756
AFIX  43
H5    2    0.366224    1.077143   -0.113619    11.00000   -1.20000
AFIX   0
C6    1    0.233401    0.958914    0.012076    11.00000    0.04092    0.04421 =
         0.03013   -0.01040   -0.00009   -0.00051
C7    1    0.201958    1.070570    0.067167    11.00000    0.04538    0.03970 =
         0.03198   -0.00614    0.00191   -0.00539
AFIX  43
H7    2    0.235659    1.157985    0.031936    11.00000   -1.20000
AFIX   0
C8    1    0.101975    1.180870    0.207931    11.00000    0.04454    0.03160 =
         0.03181   -0.00741   -0.00477   -0.00001
C9    1    0.171257    1.310462    0.164901    11.00000    0.05933    0.03971 =
         0.03540   -0.00556    0.00095   -0.00665
AFIX  43
H9    2    0.243928    1.322746    0.102244    11.00000   -1.20000
AFIX   0
C10   1    0.131720    1.420055    0.215466    11.00000    0.06255    0.03351 =
         0.04866   -0.00460   -0.00525   -0.00583
AFIX  43
H10   2    0.177763    1.506401    0.186654    11.00000   -1.20000
AFIX   0
C11   1    0.024592    1.402830    0.308319    11.00000    0.05588    0.03597 =
         0.05495   -0.01747   -0.00190    0.00257
AFIX  43
H11   2   -0.001719    1.477871    0.341452    11.00000   -1.20000
AFIX   0
C12   1   -0.044071    1.275659    0.352701    11.00000    0.04781    0.04021 =
         0.04255   -0.01431    0.00090    0.00325
AFIX  43
H12   2   -0.115635    1.264735    0.415705    11.00000   -1.20000
AFIX   0
C13   1   -0.005698    1.163281    0.302638    11.00000    0.03879    0.03143 =
         0.03329   -0.00797   -0.00391    0.00184
C14   1   -0.182237    1.000005    0.422152    11.00000    0.04038    0.03898 =
         0.03187   -0.01214    0.00041    0.00244
AFIX  43
H14   2   -0.221668    1.073398    0.455109    11.00000   -1.20000
AFIX   0
C15   1   -0.253081    0.867207    0.465977    11.00000    0.03684    0.04098 =
         0.03307   -0.01070   -0.00088   -0.00104
C16   1   -0.365030    0.855252    0.560713    11.00000    0.04482    0.04745 =
         0.03537   -0.01313    0.00567   -0.00056
AFIX  43
H16   2   -0.391233    0.933176    0.590633    11.00000   -1.20000
AFIX   0
C17   1   -0.435288    0.731546    0.609017    11.00000    0.04935    0.05990 =
         0.03504   -0.01127    0.00828   -0.00820
AFIX  43
H17   2   -0.509529    0.725362    0.670928    11.00000   -1.20000
AFIX   0
C18   1   -0.394443    0.614518    0.564447    11.00000    0.05669    0.04971 =
         0.04384   -0.00596    0.00585   -0.01776
AFIX  43
H18   2   -0.438458    0.529316    0.598173    11.00000   -1.20000
AFIX   0
C19   1   -0.290321    0.623713    0.471642    11.00000    0.05700    0.04618 =
         0.04935   -0.01922    0.00950   -0.01418
AFIX  43
H19   2   -0.267162    0.544889    0.442502    11.00000   -1.20000
AFIX   0
C20   1   -0.218073    0.749214    0.419766    11.00000    0.04092    0.04365 =
         0.03457   -0.01168    0.00405   -0.00680
C1S   1    0.611398    0.606462    0.177144    11.00000    0.09454    0.07659 =
         0.10058   -0.02178    0.02877   -0.01611
AFIX 137
H1S1  2    0.637814    0.528734    0.230006    11.00000   -1.50000
H1S2  2    0.515855    0.584402    0.140977    11.00000   -1.50000
H1S3  2    0.573781    0.685685    0.207885    11.00000   -1.50000
AFIX   0
O1S   4    0.764309    0.635923    0.109191    11.00000    0.08129    0.10248 =
         0.06339   -0.00375    0.00132   -0.01909
AFIX  84
H1S   2    0.863174    0.673922    0.146489    11.00000   -1.50000
HKLF 4
REM  p1bar in P-1
REM R1 =  0.0344 for   3311 Fo > 4sig(Fo)  and  0.0539 for all   4302 data
REM    255 parameters refined using      0 restraints
END
WGHT      0.0409      0.1935
REM Highest difference peak  0.328,  deepest hole -0.395,  1-sigma level  0.051
Q1    1  -0.0415  0.9241  0.2556  11.00000  0.05    0.33
Q2    1   0.1957  0.8455  0.2660  11.00000  0.05    0.25
Q3    1   0.1763  0.8380  0.3433  11.00000  0.05    0.25
Q4    1   0.2072  0.8846  0.3155  11.00000  0.05    0.24
Q5    1   0.0125  0.7394  0.3071  11.00000  0.05    0.23
Q6    1   0.0030  0.9473  0.3119  11.00000  0.05    0.22
Q7    1   0.5921  0.6428  0.0792  11.00000  0.05    0.22
Q8    1   0.2501  0.7885  0.2775  11.00000  0.05    0.22
Q9    1   0.5002  0.6942  0.1372  11.00000  0.05    0.21
Q10   1   0.0816  1.0020  0.2052  11.00000  0.05    0.21
;
