# Supplementary material for: Chlorido[2,2′-[1,2-phenyl­enebis(nitrilo­methanylyl­idyne)]diphenolato-κ4 O,N,N′,O′]manganese(III) methanol monosolvate
Source: Acta Crystallogr Sect E Struct Rep Online. 2013 Jun 19;69(Pt 7):m404. doi: 10.1107/S1600536813016450 (PMC3772432; doi:10.1107/S1600536813016450)
Supplement: Supplementary file 2 [file e-69-0m404-Isup2.hkl]

# 
# h,k,l, Fc-squared, Fo-squared, sigma(Fo-squared) and status flag 
# 
data_I
_shelx_title ' p1bar in P-1' 
_shelx_refln_list_code          4 
_shelx_F_calc_maximum      208.15 
_exptl_crystal_F_000       448.00 
_reflns_d_resolution_high  0.7696 
 
loop_ 
 _symmetry_equiv_pos_as_xyz 
 'x, y, z' 
 '-x, -y, -z' 
 
_cell_length_a     7.4251 
_cell_length_b     9.8341 
_cell_length_c    13.3035 
_cell_angle_alpha  78.803 
_cell_angle_beta   83.305 
_cell_angle_gamma  86.344 
 
_shelx_F_squared_multiplier     1.000 
 
loop_ 
 _refln_index_h 
 _refln_index_k 
 _refln_index_l 
 _refln_F_squared_calc 
 _refln_F_squared_meas 
 _refln_F_squared_sigma 
 _refln_observed_status 
   1   0   0     8750.40     8441.11     92.58 o 
   2   0   0      968.23      810.37      9.84 o 
   3   0   0      438.26      437.10      5.06 o 
   4   0   0       22.38       19.65      1.83 o 
   5   0   0       42.73       41.56      2.53 o 
   6   0   0       77.56       82.35      3.60 o 
   7   0   0       84.66       88.12      7.94 o 
   8   0   0       84.96       89.10      6.38 o 
   9   0   0       15.00       19.03      9.10 o 
  -9   1   0        3.50       10.35     24.09 o 
  -8   1   0       97.30       92.21      8.93 o 
  -7   1   0      685.39      689.60     16.01 o 
  -6   1   0      115.87      117.82      4.55 o 
  -5   1   0      525.32      520.75      7.22 o 
  -4   1   0     2586.45     2473.51     21.40 o 
  -3   1   0        3.42        3.74      1.53 o 
  -2   1   0      123.34      128.57      7.42 o 
  -1   1   0     2879.03     2711.99     52.32 o 
   0   1   0     7815.60     7544.48     65.57 o 
   1   1   0     1683.83     1826.73     21.22 o 
   3   1   0      494.57      464.21      6.91 o 
   4   1   0     1892.61     1810.81     16.73 o 
   5   1   0       20.71       24.60      2.68 o 
   6   1   0       10.15       11.83      2.31 o 
   7   1   0        4.50        2.14      3.36 o 
   8   1   0       19.14       18.40      4.99 o 
   9   1   0       34.74       37.05     10.31 o 
  -9   2   0        7.61        9.90     14.00 o 
  -8   2   0        6.18       21.60     11.16 o 
  -7   2   0      210.74      203.28      8.56 o 
  -6   2   0       77.11       79.90      4.63 o 
  -5   2   0      117.56      117.39      4.01 o 
  -4   2   0     1375.09     1265.00     13.88 o 
  -3   2   0     1017.72      999.78     10.88 o 
  -2   2   0        1.94        1.94      1.09 o 
  -1   2   0     5703.76     5433.87     54.10 o 
   0   2   0     2632.57     2584.65     25.82 o 
   1   2   0     3314.91     3194.69     31.68 o 
   2   2   0      130.48      115.73      3.58 o 
   3   2   0      777.17      794.34      7.72 o 
   4   2   0      917.38      869.15      9.63 o 
   5   2   0      821.27      772.45      9.81 o 
   6   2   0      148.49      143.22      4.40 o 
   7   2   0       29.33       32.39      3.58 o 
   8   2   0       43.50       51.26      6.03 o 
   9   2   0       16.13       26.13      5.78 o 
  -9   3   0        9.80       23.41     12.35 o 
  -8   3   0       40.00       54.45      8.21 o 
  -7   3   0        0.33       -2.01      5.21 o 
  -6   3   0       31.16       28.01      3.52 o 
  -5   3   0       17.66       23.42      4.59 o 
  -4   3   0       12.89       17.83      2.27 o 
  -3   3   0     2519.51     2382.36     19.24 o 
  -2   3   0     1489.35     1417.21     12.15 o 
   0   3   0      614.15      603.42      7.95 o 
   1   3   0     2950.56     2960.09     29.79 o 
   2   3   0       35.59       37.13      1.69 o 
   3   3   0       58.04       55.95      2.04 o 
   4   3   0       68.76       68.98      2.62 o 
   5   3   0      678.46      675.55     11.77 o 
   6   3   0      119.19      121.26      5.28 o 
   7   3   0       29.01       27.76      4.04 o 
   8   3   0        9.67        5.17      4.07 o 
   9   3   0        0.81        6.51      5.41 o 
  -8   4   0        5.28       19.01     10.66 o 
  -7   4   0      136.44      131.34     30.06 o 
  -6   4   0        3.62        4.75      2.50 o 
  -5   4   0       47.18       51.90      3.65 o 
  -4   4   0        0.34       -1.24      1.24 o 
  -3   4   0     1320.66     1294.52     11.84 o 
  -2   4   0      393.58      366.56      5.74 o 
   0   4   0      679.97      647.81      7.25 o 
   1   4   0      625.74      562.07      7.19 o 
   2   4   0      428.92      434.92      5.70 o 
   3   4   0      339.40      357.00      5.79 o 
   4   4   0        0.28        0.52      1.58 o 
   5   4   0       11.93       14.07      2.48 o 
   6   4   0      203.22      197.25      9.11 o 
   7   4   0        0.27        3.26      3.39 o 
   8   4   0        8.31        6.15      5.29 o 
   9   4   0       83.69       83.50      6.93 o 
  -8   5   0        4.75       16.93      8.14 o 
  -7   5   0      200.36      203.45     20.11 o 
  -6   5   0       54.32       46.80      7.05 o 
  -5   5   0       60.57       50.79      4.03 o 
  -4   5   0        3.66        0.90      1.59 o 
  -3   5   0      793.85      794.53      9.57 o 
  -2   5   0       10.31       16.28      1.75 o 
  -1   5   0       41.92       41.54      2.34 o 
   0   5   0      297.52      274.42      4.91 o 
   2   5   0     1513.53     1518.29     14.48 o 
   3   5   0      249.72      242.83      4.70 o 
   4   5   0       57.64       58.27      2.98 o 
   5   5   0       38.67       37.78      3.61 o 
   6   5   0       24.48       27.95      3.92 o 
   7   5   0        5.58       -0.86      3.61 o 
   8   5   0        6.08        3.78      4.45 o 
  -8   6   0        1.82       23.78     13.64 o 
  -7   6   0        8.91       11.06      8.05 o 
  -6   6   0      246.54      246.53     15.96 o 
  -5   6   0       23.16       18.79      3.37 o 
  -4   6   0      112.97      108.64      8.30 o 
  -3   6   0      993.72      947.52     11.27 o 
  -2   6   0      120.97      126.51      3.73 o 
  -1   6   0        0.06        0.96      1.33 o 
   0   6   0        2.09        0.32      1.11 o 
   1   6   0       18.40       20.01      2.05 o 
   2   6   0      452.45      446.59      6.60 o 
   3   6   0      143.49      150.03      4.25 o 
   4   6   0       47.67       55.07      3.07 o 
   5   6   0      142.83      150.74      6.61 o 
   6   6   0       28.02       36.20      4.20 o 
   7   6   0        7.53       11.15      3.99 o 
   8   6   0       20.04       18.72      5.13 o 
  -7   7   0       31.41       86.32     15.27 o 
  -6   7   0       13.09       18.04      5.91 o 
  -5   7   0       58.60       64.10      7.83 o 
  -4   7   0       33.47       27.94      3.58 o 
  -3   7   0      348.78      347.69      6.56 o 
  -2   7   0      768.39      767.90     11.15 o 
  -1   7   0       10.09       10.96      2.14 o 
   0   7   0      358.58      334.81      6.49 o 
   1   7   0      729.08      710.50     10.04 o 
   2   7   0        8.50        8.06      1.88 o 
   3   7   0       19.79       17.13      2.30 o 
   4   7   0       33.08       34.83      3.14 o 
   5   7   0        0.42        0.16      2.49 o 
   6   7   0       23.33       27.19      4.21 o 
   7   7   0       56.29       58.71      5.65 o 
   8   7   0       10.96       11.84      5.09 o 
  -7   8   0       98.78      109.61     39.59 o 
  -6   8   0      106.40      120.41     44.98 o 
  -5   8   0        0.03       -1.76      5.01 o 
  -4   8   0       13.86       16.92     10.22 o 
  -3   8   0      155.77      158.32      5.62 o 
  -2   8   0       43.54       38.77      3.20 o 
  -1   8   0       75.89       82.33      3.90 o 
   0   8   0      313.08      313.39      6.66 o 
   1   8   0       75.02       83.93      4.30 o 
   2   8   0      264.76      262.14      5.85 o 
   3   8   0       16.05        9.94      3.01 o 
   4   8   0        5.53        2.75      2.70 o 
   5   8   0        6.03        5.71      3.25 o 
   6   8   0       35.41       43.78      4.34 o 
   7   8   0       16.44       17.88      6.15 o 
  -6   9   0       81.68       97.43     30.56 o 
  -5   9   0       86.93      103.89     34.65 o 
  -4   9   0       39.95       40.99     13.71 o 
  -3   9   0      121.39      149.98      7.90 o 
  -2   9   0       92.96       93.90      5.97 o 
  -1   9   0       35.89       36.47      3.80 o 
   0   9   0       10.43        9.25      2.68 o 
   1   9   0       41.22       39.13      3.95 o 
   2   9   0      354.67      358.05     12.19 o 
   3   9   0      192.90      171.69      6.55 o 
   4   9   0       23.94       19.44      3.64 o 
   5   9   0        2.69        0.46      3.48 o 
   6   9   0        6.90        3.33      4.08 o 
  -5  10   0       82.41      115.72     38.01 o 
  -4  10   0       91.51       72.55     12.06 o 
  -3  10   0       93.27       79.22      7.86 o 
  -2  10   0       38.16       40.52      3.75 o 
  -1  10   0       17.10       16.66      3.30 o 
   0  10   0        2.88        4.18      2.81 o 
   1  10   0       16.22       14.74      3.35 o 
   2  10   0       53.33       53.89      4.84 o 
   3  10   0      239.79      248.85      8.17 o 
   4  10   0       66.44       64.03      5.35 o 
   5  10   0       71.87       83.35      8.78 o 
   6  10   0       38.76       37.15      6.11 o 
  -4  11   0       35.06       19.57      9.30 o 
  -3  11   0       62.28       58.87     11.26 o 
  -2  11   0      202.01      216.45     11.19 o 
  -1  11   0      214.62      214.82     11.63 o 
   0  11   0       16.45        8.81      5.26 o 
   1  11   0        0.14       -0.69      2.96 o 
   2  11   0       16.69       21.65      4.31 o 
   3  11   0       37.40       28.58      4.78 o 
   4  11   0       44.93       32.25      5.00 o 
  -1  12   0      121.32      122.91      7.06 o 
   0  12   0       27.50       11.91      4.04 o 
   1  12   0        7.20       10.92      4.13 o 
   2  12   0       17.96       13.26      5.63 o 
   3  12   0       24.75       15.62      5.14 o 
  -2 -12   1        1.07       -3.59      3.59 o 
  -1 -12   1       10.66        8.49      4.07 o 
   0 -12   1        0.29        2.29      3.58 o 
   1 -12   1        6.63       17.15      8.51 o 
  -4 -11   1       28.60       33.93      5.26 o 
  -3 -11   1       69.49       68.03      6.05 o 
  -2 -11   1      130.83      141.12      7.41 o 
  -1 -11   1       54.43       61.36      6.18 o 
   0 -11   1       79.71       72.47      6.45 o 
   1 -11   1       17.76       19.60      3.83 o 
   2 -11   1       16.15       29.69      9.78 o 
   3 -11   1        7.77        5.25      6.00 o 
  -5 -10   1        4.17        4.24      4.98 o 
  -4 -10   1        1.27        2.00      3.53 o 
  -3 -10   1       18.69       21.76      6.24 o 
  -2 -10   1       44.70       38.22      5.22 o 
  -1 -10   1       51.39       47.81      4.71 o 
   0 -10   1      104.83       96.30      6.37 o 
   1 -10   1      328.99      324.92      9.48 o 
   2 -10   1       95.49       89.54      8.16 o 
   3 -10   1        0.72        0.13      5.04 o 
   4 -10   1       75.98       83.19     12.85 o 
   5 -10   1        1.87       18.04     11.97 o 
  -6  -9   1       38.67       35.40      5.28 o 
  -5  -9   1       29.31       21.91      4.41 o 
  -4  -9   1       49.45       49.63      6.18 o 
  -3  -9   1      232.81      219.52     11.14 o 
  -2  -9   1       10.23        4.89      3.61 o 
  -1  -9   1       77.60       78.20      4.96 o 
   0  -9   1      102.36      101.33      7.62 o 
   1  -9   1      719.43      726.73     11.39 o 
   2  -9   1       18.00       15.51      3.70 o 
   3  -9   1      175.91      158.26      9.63 o 
   4  -9   1       24.17       30.51     13.71 o 
   5  -9   1      113.84      136.02     36.17 o 
   6  -9   1        0.00        4.38      8.01 o 
  -7  -8   1       15.86       11.54      5.01 o 
  -6  -8   1      154.46      148.07      7.29 o 
  -5  -8   1       68.68       75.41      5.33 o 
  -4  -8   1       31.48       32.80      3.90 o 
  -3  -8   1      270.21      245.03      7.14 o 
  -2  -8   1       59.39       55.45      3.22 o 
  -1  -8   1        9.94       10.84      2.35 o 
   0  -8   1        0.05       -0.60      1.58 o 
   1  -8   1      120.03      121.51      4.53 o 
   2  -8   1       68.32       63.28      3.37 o 
   3  -8   1       36.98       40.34      4.78 o 
   4  -8   1        2.30        6.47      4.63 o 
   5  -8   1      253.91      260.22     40.01 o 
   6  -8   1       73.70      101.46     36.55 o 
   7  -8   1        2.87       12.54     19.90 o 
  -8  -7   1        6.15        1.98      7.31 o 
  -7  -7   1        0.17       -2.96      4.09 o 
  -6  -7   1        6.61        8.61      3.87 o 
  -5  -7   1        0.17        0.86      2.51 o 
  -4  -7   1        2.33       -1.40      2.09 o 
  -3  -7   1       60.55       72.93      3.48 o 
  -2  -7   1      347.79      334.86      6.88 o 
  -1  -7   1       32.26       34.20      2.49 o 
   0  -7   1       19.78       17.79      2.33 o 
   1  -7   1      695.32      677.18      9.06 o 
   2  -7   1        3.69        0.63      1.85 o 
   3  -7   1      131.53      121.78      5.31 o 
   4  -7   1       11.64       12.86      3.09 o 
   5  -7   1       63.06       74.42     14.68 o 
   6  -7   1      124.79      140.98     40.78 o 
   7  -7   1       16.76       23.10     10.33 o 
  -8  -6   1       16.44       25.46      5.91 o 
  -7  -6   1       44.15       46.92      5.12 o 
  -6  -6   1      120.18      132.97      6.20 o 
  -5  -6   1       33.59       34.28      5.31 o 
  -4  -6   1       41.43       48.34      3.01 o 
  -3  -6   1       13.49       11.92      1.93 o 
  -2  -6   1      646.37      637.48      8.31 o 
  -1  -6   1      983.58     1019.00     10.21 o 
   0  -6   1       59.82       69.46      2.67 o 
   1  -6   1      621.61      586.31     10.59 o 
   2  -6   1      693.31      673.87      9.78 o 
   3  -6   1       10.83       11.90      1.93 o 
   4  -6   1       51.91       56.44      4.12 o 
   5  -6   1        0.07       -0.01      2.87 o 
   6  -6   1       80.16       82.88     33.94 o 
   7  -6   1       63.74      114.49     15.98 o 
   8  -6   1        8.16       19.64     17.54 o 
  -8  -5   1       89.50       83.52      6.41 o 
  -7  -5   1       93.18       98.41      7.97 o 
  -6  -5   1      375.38      414.13      9.43 o 
  -5  -5   1      168.53      178.36      6.10 o 
  -4  -5   1        0.63        0.41      1.61 o 
  -3  -5   1       89.35       95.66      3.22 o 
  -2  -5   1       24.61       23.10      1.85 o 
  -1  -5   1      599.17      594.62      9.58 o 
   0  -5   1      557.01      558.19     10.08 o 
   1  -5   1      108.37      109.48      3.41 o 
   2  -5   1      922.76      859.08     10.98 o 
   3  -5   1      497.56      478.24      6.94 o 
   4  -5   1        0.45       -1.34      2.72 o 
   5  -5   1       32.54       26.52      3.37 o 
   6  -5   1        0.61        6.51      3.96 o 
   7  -5   1       11.71       29.71     12.12 o 
   8  -5   1       12.73       17.91     15.15 o 
  -9  -4   1        3.25        1.18      5.63 o 
  -8  -4   1       22.77       28.22      4.97 o 
  -7  -4   1       49.88       60.00      7.12 o 
  -6  -4   1      188.50      185.99      6.41 o 
  -5  -4   1      479.61      475.24      8.20 o 
  -4  -4   1      598.58      610.79      8.09 o 
  -3  -4   1      361.83      360.45      5.54 o 
  -2  -4   1     5673.40     6095.96     47.77 o 
  -1  -4   1     1521.19     1538.75     15.42 o 
   0  -4   1     1062.31     1085.00     10.53 o 
   1  -4   1      111.05       99.02      2.42 o 
   2  -4   1     1037.01      992.45     11.57 o 
   3  -4   1     3101.41     2986.60     23.79 o 
   4  -4   1      377.13      376.07      7.68 o 
   5  -4   1        0.44       -1.90      1.90 o 
   6  -4   1      231.41      226.67      6.32 o 
   7  -4   1       61.03       53.10      9.72 o 
   8  -4   1        1.02        9.39      9.74 o 
  -9  -3   1      179.19      187.00     17.90 o 
  -8  -3   1      227.40      249.86     12.94 o 
  -7  -3   1        0.09       -2.94      3.18 o 
  -6  -3   1        7.74       11.05      3.14 o 
  -5  -3   1      319.67      309.67      7.39 o 
  -4  -3   1      689.06      646.39      8.09 o 
  -3  -3   1      709.92      726.72      7.52 o 
  -2  -3   1     6970.78     6813.11     52.49 o 
  -1  -3   1     3693.43     3540.94     28.46 o 
   0  -3   1      698.83      646.59      6.32 o 
   1  -3   1     1719.94     1578.11     14.11 o 
   2  -3   1        9.74        9.70      1.06 o 
   3  -3   1      604.08      597.64      6.51 o 
   4  -3   1      414.91      400.94      6.84 o 
   5  -3   1      114.18      117.39      4.76 o 
   6  -3   1      166.79      169.72      6.08 o 
   7  -3   1      166.95      163.54      8.65 o 
   8  -3   1       34.42       33.98     20.44 o 
   9  -3   1        0.05        3.98     10.33 o 
  -8  -2   1      153.12      172.13     10.02 o 
  -7  -2   1        0.50        0.39      2.80 o 
  -6  -2   1      115.74      120.52      4.60 o 
  -5  -2   1       37.06       39.40      2.68 o 
  -4  -2   1      356.83      331.52      5.35 o 
  -3  -2   1      170.94      168.38      3.33 o 
  -2  -2   1       74.59       82.27      1.96 o 
  -1  -2   1     4380.81     4361.88     55.40 o 
   0  -2   1      549.34      597.02      7.20 o 
   1  -2   1     3164.21     3150.77     39.22 o 
   2  -2   1     2013.37     1946.65     18.67 o 
   3  -2   1        2.06        3.83      1.07 o 
   4  -2   1      200.16      187.19      4.51 o 
   5  -2   1      129.33      125.27      4.86 o 
   6  -2   1        0.70       -3.29      3.83 o 
   7  -2   1      175.00      195.81      8.60 o 
   8  -2   1      185.76      210.02     30.19 o 
   9  -2   1        7.85       10.91     11.87 o 
  -9  -1   1       26.47       23.57      9.72 o 
  -8  -1   1       40.05       30.46      9.72 o 
  -7  -1   1       39.23       33.87      3.65 o 
  -6  -1   1      290.69      288.42      5.88 o 
  -5  -1   1      737.69      719.67     10.60 o 
  -4  -1   1       15.43       10.24      1.67 o 
  -3  -1   1      103.71       97.74      3.18 o 
  -2  -1   1      269.07      252.19      3.08 o 
  -1  -1   1      790.89      768.95      8.18 o 
   1  -1   1     4981.09     4924.97     57.28 o 
   2  -1   1       15.01        7.75      1.72 o 
   3  -1   1      473.23      462.25      6.34 o 
   4  -1   1      148.36      145.52      3.45 o 
   5  -1   1       23.36       24.86      2.37 o 
   6  -1   1       18.24       17.19      3.08 o 
   7  -1   1      105.17      122.33     11.85 o 
   8  -1   1      102.38      110.43     14.08 o 
   9  -1   1       46.10       56.08     21.90 o 
  -9   0   1        0.19       -3.88      7.64 o 
  -8   0   1        7.97        3.75      9.64 o 
  -7   0   1        4.86       -0.51      3.50 o 
  -6   0   1       26.78       26.63      2.66 o 
  -5   0   1      264.11      237.49      4.88 o 
  -4   0   1      450.56      411.80      5.83 o 
  -3   0   1       71.41       70.64      2.20 o 
  -2   0   1      295.50      326.87      4.46 o 
  -1   0   1     1654.01     1558.42     18.11 o 
   0   0   1       55.04       56.67      1.71 o 
   1   0   1      155.30      174.98      6.36 o 
   2   0   1     5522.34     5301.87     62.03 o 
   3   0   1     4564.18     4513.75     33.30 o 
   4   0   1     1050.07     1030.77     10.63 o 
   5   0   1       58.85       61.43      2.87 o 
   6   0   1       11.11       11.84      2.64 o 
   7   0   1       93.63      101.32      9.17 o 
   8   0   1        1.97        4.10      3.99 o 
   9   0   1       25.64       41.39     10.35 o 
  -9   1   1       17.10       30.84     13.94 o 
  -8   1   1       30.45       34.50      7.41 o 
  -7   1   1        8.32       -2.91      5.29 o 
  -6   1   1       64.07       65.98      3.38 o 
  -5   1   1        9.10        9.78      1.96 o 
  -4   1   1      684.36      651.32      7.68 o 
  -3   1   1      402.45      407.55      5.19 o 
   0   1   1     1152.88     1242.27     27.11 o 
   1   1   1      464.36      483.71      7.42 o 
   2   1   1     1257.27     1188.16     14.40 o 
   3   1   1       16.96        9.51      1.12 o 
   4   1   1      806.60      752.45      8.63 o 
   5   1   1      781.36      771.49      8.69 o 
   6   1   1       93.44       89.83      4.39 o 
   7   1   1      112.24      123.21      6.07 o 
   8   1   1       55.13       46.84      5.61 o 
   9   1   1        0.04        1.72      4.92 o 
  -9   2   1        7.61       11.20      7.49 o 
  -8   2   1       36.79       37.39      7.55 o 
  -7   2   1       18.80       11.83      5.80 o 
  -6   2   1      129.09      131.53      5.64 o 
  -5   2   1      203.61      185.70      5.26 o 
  -4   2   1       30.66       37.11      3.04 o 
  -3   2   1      609.58      559.52      7.20 o 
  -2   2   1     1078.81     1056.44     10.29 o 
  -1   2   1      119.79      143.29      3.24 o 
   0   2   1     3177.27     3342.79     37.82 o 
   1   2   1     2205.41     2347.41     23.82 o 
   2   2   1        2.84        0.67      0.67 o 
   3   2   1      496.85      471.30      5.36 o 
   4   2   1       80.38       78.40      3.72 o 
   5   2   1      189.22      182.04      4.48 o 
   6   2   1       12.26       10.33      2.19 o 
   7   2   1       27.46       20.63      4.30 o 
   8   2   1      139.38      150.25      7.78 o 
   9   2   1        7.98        8.87      5.22 o 
  -9   3   1        0.05       13.06     13.52 o 
  -8   3   1       28.62       25.90     12.27 o 
  -7   3   1      115.88      136.23     11.87 o 
  -6   3   1      140.31      140.08      6.84 o 
  -5   3   1      217.36      198.33      5.03 o 
  -4   3   1      565.22      548.78      7.26 o 
  -3   3   1       29.73       31.46      2.16 o 
  -2   3   1        2.24       -1.44      1.44 o 
  -1   3   1     2065.56     1958.18     21.93 o 
   0   3   1      179.62      187.14      3.08 o 
   1   3   1      168.85      181.63      3.37 o 
   3   3   1     1741.19     1709.10     14.39 o 
   4   3   1     4659.01     4718.57     38.17 o 
   5   3   1      191.99      174.68      4.47 o 
   6   3   1        8.08        6.93      2.39 o 
   7   3   1       11.45       10.41      4.18 o 
   8   3   1        5.45        8.32      3.99 o 
   9   3   1       11.72       14.70      5.49 o 
  -8   4   1       57.92       91.41     16.15 o 
  -7   4   1       27.63       32.30      6.76 o 
  -6   4   1       62.94       52.39      5.10 o 
  -5   4   1      152.44      147.61      6.76 o 
  -4   4   1      611.47      571.26      7.59 o 
  -3   4   1       13.69        8.93      1.95 o 
  -2   4   1       81.95       94.87      2.72 o 
  -1   4   1      525.42      521.76      9.31 o 
   0   4   1      836.02      798.99     13.44 o 
   1   4   1      181.97      173.80      3.28 o 
   2   4   1      672.24      647.67      7.38 o 
   3   4   1     1638.47     1671.05     15.50 o 
   4   4   1     1570.78     1597.34     15.51 o 
   5   4   1      262.33      265.58      5.38 o 
   6   4   1       22.71       25.37      3.60 o 
   7   4   1       61.18       71.12      5.15 o 
   8   4   1       46.94       48.19      5.26 o 
   9   4   1        0.88       -0.75      8.28 o 
  -8   5   1      126.33      185.41     22.24 o 
  -7   5   1        0.14        5.38      6.86 o 
  -6   5   1       41.97       49.70      7.49 o 
  -5   5   1       39.27       29.81      4.88 o 
  -4   5   1        0.78       -0.73      1.61 o 
  -3   5   1      187.71      163.26      4.76 o 
  -2   5   1      145.57      150.02      3.58 o 
  -1   5   1      323.40      293.86      6.02 o 
   0   5   1     1695.43     1613.57     16.65 o 
   1   5   1       33.27       31.80      1.65 o 
   2   5   1      314.50      283.14      4.67 o 
   3   5   1       35.69       40.21      2.28 o 
   4   5   1       24.41       24.10      2.28 o 
   5   5   1      335.08      346.48      6.41 o 
   6   5   1       99.95      105.60      5.43 o 
   7   5   1       49.92       54.50      4.89 o 
   8   5   1       41.01       49.77      6.12 o 
   9   5   1       10.64       11.38      6.20 o 
  -8   6   1        5.56       21.28     14.64 o 
  -7   6   1       40.75       66.67     13.81 o 
  -6   6   1        5.77        7.30      5.17 o 
  -5   6   1        0.71       -2.52      3.62 o 
  -4   6   1       14.10       10.80      2.16 o 
  -3   6   1      226.74      217.91      4.88 o 
  -2   6   1      738.46      703.66      8.93 o 
  -1   6   1      110.45      117.64      3.73 o 
   0   6   1      213.47      216.56      4.74 o 
   1   6   1     1658.54     1665.18     17.52 o 
   2   6   1       87.68       86.86      3.06 o 
   3   6   1        3.78        3.31      1.64 o 
   4   6   1        1.00        0.82      1.72 o 
   5   6   1       71.87       81.02      4.12 o 
   6   6   1       70.03       65.56      4.18 o 
   7   6   1      105.49      103.35      7.85 o 
   8   6   1       60.16       70.51      8.02 o 
  -7   7   1       80.07      110.44     17.57 o 
  -6   7   1      100.63       93.88     25.12 o 
  -5   7   1       10.92        3.44      4.18 o 
  -4   7   1      132.10      129.46      6.66 o 
  -3   7   1      240.36      249.79      5.62 o 
  -2   7   1      237.99      221.96      5.10 o 
  -1   7   1      409.56      405.01      7.36 o 
   0   7   1      855.36      814.04     12.53 o 
   1   7   1     2032.06     1991.78     24.71 o 
   2   7   1      391.31      386.30      6.60 o 
   3   7   1       10.26       10.62      2.26 o 
   4   7   1       34.97       34.79      3.11 o 
   5   7   1       56.07       57.67      3.99 o 
   6   7   1       55.71       66.32      4.44 o 
   7   7   1       58.94       57.82      8.62 o 
   8   7   1        0.07        2.11      4.47 o 
  -7   8   1        9.35       10.85     11.22 o 
  -6   8   1      110.05      130.71     51.34 o 
  -5   8   1       53.43       46.22     13.18 o 
  -4   8   1      157.34      157.98     19.09 o 
  -3   8   1      648.52      688.73     11.10 o 
  -2   8   1        0.36        0.70      1.86 o 
  -1   8   1     1583.82     1565.92     20.34 o 
   0   8   1      843.25      828.17     11.64 o 
   1   8   1        0.17        2.37      1.80 o 
   2   8   1      151.46      157.25      4.63 o 
   3   8   1      145.73      137.39      5.57 o 
   4   8   1      204.58      183.45     11.89 o 
   5   8   1      279.38      266.74      8.05 o 
   6   8   1       23.71       24.18      3.77 o 
   7   8   1       11.91       12.96      4.48 o 
  -6   9   1       14.38       15.49     11.81 o 
  -5   9   1       54.68      107.18     16.90 o 
  -4   9   1       24.22       23.07      7.84 o 
  -3   9   1      315.78      324.54      9.17 o 
  -2   9   1      550.14      568.62     17.16 o 
  -1   9   1       12.40        7.54      3.31 o 
   0   9   1      130.94      139.53      5.88 o 
   1   9   1      628.13      637.51     11.74 o 
   2   9   1        0.95        1.52      2.33 o 
   3   9   1       73.30       78.15      5.89 o 
   4   9   1      168.01      163.99      9.36 o 
   5   9   1      165.50      150.89      9.41 o 
   6   9   1       95.36       99.18      6.68 o 
   7   9   1       15.45        5.11      4.97 o 
  -5  10   1        4.00        4.46      5.93 o 
  -4  10   1        0.01        3.25      5.42 o 
  -3  10   1       15.33       16.02      7.09 o 
  -2  10   1      350.68      361.63      9.49 o 
  -1  10   1      256.68      252.61      7.77 o 
   0  10   1      137.30      138.60      6.50 o 
   1  10   1      144.17      137.65      7.96 o 
   2  10   1      103.39       92.73      7.77 o 
   3  10   1        0.52       -0.29      2.80 o 
   4  10   1        1.39        1.38      3.47 o 
   5  10   1        8.48       10.44      4.18 o 
   6  10   1       21.36       21.36      5.34 o 
  -4  11   1        2.91        2.38      7.34 o 
  -3  11   1       14.78        8.14      7.51 o 
  -2  11   1        6.85        5.92      3.50 o 
  -1  11   1       22.11       23.77      6.03 o 
   0  11   1       56.19       58.14      4.98 o 
   1  11   1      115.29      101.95      6.17 o 
   2  11   1      127.21      122.53      6.81 o 
   3  11   1       73.74       73.48      5.95 o 
   4  11   1       20.35       16.95      4.54 o 
   5  11   1        4.35        6.16      4.89 o 
  -2  12   1       87.27       96.00     14.52 o 
  -1  12   1       23.81       24.28      4.72 o 
   0  12   1        2.57        5.28      3.50 o 
   1  12   1        1.60        5.48      3.77 o 
   2  12   1       14.62       11.96      4.38 o 
   3  12   1       45.79       38.98      6.04 o 
  -1 -12   2       30.66       20.92      4.96 o 
   0 -12   2       11.40       -2.75      6.73 o 
   1 -12   2        0.39       -4.92      8.34 o 
  -4 -11   2       19.21       21.49      5.30 o 
  -3 -11   2        8.94        3.90      3.94 o 
  -2 -11   2        0.05        6.34      3.80 o 
  -1 -11   2        1.39        1.91      3.36 o 
   0 -11   2       17.63       14.70      4.01 o 
   1 -11   2       86.60       83.69      9.74 o 
   2 -11   2       37.00       30.55      9.64 o 
   3 -11   2       31.81       45.18      7.99 o 
  -5 -10   2       18.61        7.48      4.27 o 
  -4 -10   2      104.95      104.25      6.76 o 
  -3 -10   2       74.69       93.44      6.10 o 
  -2 -10   2       10.32        7.99      3.56 o 
  -1 -10   2       29.70       26.70      4.05 o 
   0 -10   2        4.92        4.93      2.90 o 
   1 -10   2       35.62       38.14      4.46 o 
   2 -10   2      142.98      147.18     10.18 o 
   3 -10   2       38.98       41.68      7.20 o 
   4 -10   2       68.04       69.44     16.42 o 
  -6  -9   2        0.02        0.99      5.51 o 
  -5  -9   2       33.00       31.61      5.69 o 
  -4  -9   2       76.39       82.41      5.79 o 
  -3  -9   2       63.02       63.94      7.35 o 
  -2  -9   2      119.41      113.13      5.83 o 
  -1  -9   2       96.64       85.57      8.25 o 
   0  -9   2      174.03      180.96      5.67 o 
   1  -9   2        7.88        7.55      2.71 o 
   2  -9   2      165.71      164.89      9.59 o 
   3  -9   2       94.85       78.39      7.69 o 
   4  -9   2       84.69       97.86     19.19 o 
   5  -9   2       47.41       58.22     22.48 o 
   6  -9   2       40.05       57.47     25.74 o 
  -7  -8   2       46.05       52.84     10.86 o 
  -6  -8   2        3.77        5.22      4.21 o 
  -5  -8   2        7.46        6.88      3.51 o 
  -4  -8   2        7.27        2.41      2.72 o 
  -3  -8   2      275.16      232.40      7.28 o 
  -2  -8   2      313.00      312.03      6.47 o 
  -1  -8   2      179.51      183.86      5.42 o 
   0  -8   2      143.39      141.35      4.78 o 
   1  -8   2      302.59      287.84      6.51 o 
   2  -8   2      353.65      353.58     10.07 o 
   3  -8   2        4.83       -1.15      3.24 o 
   4  -8   2       12.52       12.98      7.60 o 
   5  -8   2       16.84       17.78      5.08 o 
   6  -8   2       32.57       95.21     16.48 o 
  -7  -7   2       43.79       47.99      5.51 o 
  -6  -7   2      111.87      126.24      8.87 o 
  -5  -7   2      140.34      139.43      5.66 o 
  -4  -7   2        0.22        1.76      2.26 o 
  -3  -7   2       13.64        4.79      1.94 o 
  -2  -7   2       59.07       75.07      3.78 o 
  -1  -7   2      212.22      224.40      5.01 o 
   0  -7   2      117.44      120.89      7.32 o 
   1  -7   2     1103.37     1129.63     13.76 o 
   2  -7   2      616.24      616.32      8.78 o 
   3  -7   2        3.85        2.10      2.67 o 
   4  -7   2       44.79       42.78      5.13 o 
   5  -7   2       95.70       74.22      9.81 o 
   6  -7   2        1.50        6.65      4.64 o 
   7  -7   2       26.82       62.33     36.86 o 
  -8  -6   2       10.28        6.51      4.89 o 
  -7  -6   2       81.37       85.71      8.46 o 
  -6  -6   2      302.68      339.48     13.50 o 
  -5  -6   2       83.42       89.00      5.21 o 
  -4  -6   2       21.42       21.96      2.55 o 
  -3  -6   2      424.26      424.53      6.97 o 
  -2  -6   2       76.60       90.80      3.36 o 
  -1  -6   2       39.21       36.49      2.04 o 
   0  -6   2       15.36       18.22      2.04 o 
   1  -6   2       83.71       90.13      3.15 o 
   2  -6   2      404.32      399.21      7.26 o 
   3  -6   2      440.96      423.54      8.91 o 
   4  -6   2      132.06      138.91      5.82 o 
   5  -6   2      368.31      382.12     13.01 o 
   6  -6   2       24.89       29.94     10.01 o 
   7  -6   2       27.43       50.67     24.55 o 
   8  -6   2        0.37        8.35     14.14 o 
  -8  -5   2        4.78        0.39      4.41 o 
  -7  -5   2       26.43       29.40      4.53 o 
  -6  -5   2       31.98       30.24      4.22 o 
  -5  -5   2      197.49      217.39      7.47 o 
  -4  -5   2      123.31      123.05      3.97 o 
  -3  -5   2      312.44      304.26      5.47 o 
  -2  -5   2      283.76      256.11      4.74 o 
  -1  -5   2      527.69      559.23      7.05 o 
   0  -5   2      264.88      274.95      4.20 o 
   1  -5   2        2.25        5.42      1.33 o 
   2  -5   2      678.83      667.44      8.24 o 
   3  -5   2      846.11      807.43     11.00 o 
   4  -5   2      180.15      179.42      6.08 o 
   5  -5   2       17.13       15.39      3.07 o 
   6  -5   2       40.55       46.35     11.40 o 
   7  -5   2        0.44        4.82      4.27 o 
   8  -5   2        1.13       12.53     17.34 o 
  -8  -4   2       53.05       58.33      7.00 o 
  -7  -4   2      167.68      178.09      8.88 o 
  -6  -4   2      139.43      156.11      6.22 o 
  -5  -4   2      190.76      189.60      5.38 o 
  -4  -4   2        4.93        1.42      1.84 o 
  -3  -4   2       14.86       14.83      1.70 o 
  -2  -4   2     1375.33     1327.57     12.85 o 
  -1  -4   2     4826.32     4926.25     38.99 o 
   0  -4   2     1039.71     1076.30      9.24 o 
   1  -4   2      298.98      317.82      4.01 o 
   2  -4   2      526.11      493.96      5.62 o 
   3  -4   2      130.00      126.03      3.00 o 
   4  -4   2       51.62       51.53      3.19 o 
   5  -4   2       98.14       96.15      4.21 o 
   6  -4   2       97.72      103.23      4.79 o 
   7  -4   2       83.91       83.42      7.04 o 
   8  -4   2        4.29       12.29     12.83 o 
  -9  -3   2        0.36       10.18     11.47 o 
  -8  -3   2       45.35       67.18      6.58 o 
  -7  -3   2        9.08       15.68      3.93 o 
  -6  -3   2      170.58      184.25      6.29 o 
  -5  -3   2      464.05      465.59      7.95 o 
  -4  -3   2       21.37       26.54      3.38 o 
  -3  -3   2       42.34       40.65      2.06 o 
  -2  -3   2      169.66      195.79      3.59 o 
  -1  -3   2      814.68      791.09      7.42 o 
   0  -3   2     1227.64     1250.01      9.88 o 
   1  -3   2     1504.74     1463.82     18.61 o 
   2  -3   2     1659.27     1590.14     18.51 o 
   3  -3   2      475.02      464.17      5.63 o 
   4  -3   2        0.27       -0.33      1.65 o 
   5  -3   2       35.95       35.32      3.36 o 
   6  -3   2       11.69        8.80      2.99 o 
   7  -3   2       78.81       92.17      9.04 o 
   8  -3   2       50.52       51.56     11.13 o 
   9  -3   2        0.44       11.54      9.51 o 
  -9  -2   2        1.11       -0.13     10.26 o 
  -8  -2   2        1.66        4.42      8.39 o 
  -7  -2   2       18.31       18.04      3.82 o 
  -6  -2   2      542.27      576.83     10.23 o 
  -5  -2   2      422.75      409.62      6.65 o 
  -4  -2   2      573.80      577.03      7.46 o 
  -3  -2   2      831.75      841.77      9.00 o 
  -2  -2   2     2676.90     2604.21     19.25 o 
  -1  -2   2      680.23      697.30      9.39 o 
   0  -2   2     3520.86     3306.71     27.59 o 
   1  -2   2        6.61        8.34      0.92 o 
   2  -2   2      417.10      405.65      5.32 o 
   3  -2   2     3510.76     3402.36     36.76 o 
   4  -2   2      812.37      786.52     11.43 o 
   5  -2   2       60.71       63.48      3.83 o 
   6  -2   2      333.29      329.62      8.15 o 
   7  -2   2       20.70       17.85      4.83 o 
   8  -2   2        5.28       11.43      5.68 o 
   9  -2   2       15.85       38.09     10.79 o 
  -9  -1   2       27.03       18.40     11.26 o 
  -8  -1   2       22.96       24.99      9.64 o 
  -7  -1   2        0.04       -0.61      3.16 o 
  -6  -1   2       54.26       59.17      4.63 o 
  -5  -1   2      264.52      255.84      5.20 o 
  -4  -1   2     1827.02     1787.51     17.66 o 
  -3  -1   2      505.42      488.54      5.31 o 
  -2  -1   2     1220.07     1287.47     10.73 o 
  -1  -1   2      747.77      784.58      7.74 o 
   1  -1   2      760.93      685.33      8.09 o 
   2  -1   2    20520.83    19434.06    268.42 o 
   3  -1   2      281.25      300.76      6.17 o 
   4  -1   2     1924.83     1860.25     18.68 o 
   5  -1   2       89.16       91.86      4.65 o 
   6  -1   2      324.00      325.97      8.13 o 
   7  -1   2      158.96      185.86     10.90 o 
   8  -1   2       18.87       24.48     10.37 o 
   9  -1   2       13.20       16.53     10.17 o 
  -9   0   2       19.99       13.85     10.64 o 
  -8   0   2       22.20       28.94      7.44 o 
  -7   0   2        2.32        1.69      5.23 o 
  -6   0   2       67.06       71.27      3.60 o 
  -5   0   2      427.13      409.76      6.56 o 
  -4   0   2        0.44        1.62      1.42 o 
  -3   0   2      171.16      168.99      3.19 o 
  -1   0   2     7185.76     7168.15     87.55 o 
   0   0   2     1416.19     1608.93     14.69 o 
   1   0   2     5512.69     5774.75     59.51 o 
   2   0   2    43326.38    40719.69    507.74 o 
   3   0   2     1690.63     1640.94     14.62 o 
   4   0   2     1033.48      957.51     10.04 o 
   5   0   2      433.48      440.73      7.50 o 
   6   0   2        4.55        3.51      2.57 o 
   7   0   2       33.91       40.10      4.55 o 
   8   0   2       54.52       52.42     11.51 o 
   9   0   2        8.11       20.66      8.81 o 
  -9   1   2        4.60       12.71      7.48 o 
  -8   1   2       73.92       85.11      9.64 o 
  -7   1   2        4.94        0.10      5.60 o 
  -6   1   2      306.11      297.09      7.77 o 
  -5   1   2     3268.92     3272.07     28.32 o 
  -4   1   2      362.88      353.42      5.35 o 
  -3   1   2       14.68       14.73      1.80 o 
  -2   1   2     1035.57      936.59     11.57 o 
  -1   1   2       21.12       13.50      0.88 o 
   1   1   2     2649.35     2863.77     21.23 o 
   2   1   2       10.38       13.06      2.14 o 
   3   1   2     1203.80     1221.65      9.93 o 
   4   1   2       69.34       60.30      2.37 o 
   5   1   2        2.22       -1.03      1.57 o 
   6   1   2      109.50      116.81      4.71 o 
   7   1   2        1.10       -1.07      3.35 o 
   8   1   2       41.34       50.83      6.77 o 
   9   1   2       18.12       14.63      5.49 o 
  -9   2   2        2.27        1.01      6.96 o 
  -8   2   2       10.49       13.29      6.67 o 
  -7   2   2       84.38       97.23      9.34 o 
  -6   2   2      135.18      133.92      9.95 o 
  -5   2   2      303.33      283.09      6.04 o 
  -4   2   2      661.73      647.40      8.80 o 
  -3   2   2       54.13       58.03      2.83 o 
  -2   2   2       84.15       74.55      2.19 o 
  -1   2   2     3048.32     2953.08     27.30 o 
   0   2   2     1722.69     1667.58     15.93 o 
   1   2   2      521.50      493.46      5.94 o 
   3   2   2      412.55      396.52      4.26 o 
   4   2   2      779.27      777.37      7.28 o 
   5   2   2      430.50      427.37      7.60 o 
   6   2   2       17.65       11.82      2.56 o 
   7   2   2       69.20       73.49      9.62 o 
   8   2   2        4.31       -1.30      4.28 o 
   9   2   2        6.46        0.25      5.43 o 
  -9   3   2       17.91       43.68     15.77 o 
  -8   3   2       10.43        3.84      7.78 o 
  -7   3   2       20.66       15.97      6.43 o 
  -6   3   2       15.19       15.82      5.56 o 
  -5   3   2        2.06        4.01      2.32 o 
  -4   3   2     1104.12     1079.30     11.50 o 
  -3   3   2     1139.05     1127.47     10.48 o 
  -2   3   2        2.20        4.76      1.22 o 
  -1   3   2     2802.67     2837.12     36.23 o 
   0   3   2     4046.41     4001.14     43.12 o 
   1   3   2      253.41      255.57      3.43 o 
   2   3   2      376.49      385.43      4.23 o 
   3   3   2      103.44      104.94      2.88 o 
   4   3   2      214.44      217.32      4.19 o 
   5   3   2      150.94      149.97      3.81 o 
   6   3   2      161.03      168.52      5.14 o 
   7   3   2      160.04      157.63      6.30 o 
   8   3   2       42.34       41.93      5.82 o 
   9   3   2       10.24       21.16      5.36 o 
  -8   4   2      134.59      187.46     22.40 o 
  -7   4   2       48.41       42.85     13.35 o 
  -6   4   2       22.96       22.35      5.16 o 
  -5   4   2      104.69      107.17      4.30 o 
  -4   4   2      140.02      132.88      3.73 o 
  -3   4   2     2633.67     2560.04     20.86 o 
  -2   4   2     1971.75     2014.99     18.23 o 
  -1   4   2     1197.10     1119.13     13.28 o 
   0   4   2      895.44      820.89      9.33 o 
   1   4   2       28.75       30.42      1.59 o 
   2   4   2      218.93      202.00      2.96 o 
   3   4   2       89.13      101.15      2.89 o 
   4   4   2      105.78      103.06      3.35 o 
   5   4   2      129.89      136.39      4.04 o 
   6   4   2      409.21      413.90      8.77 o 
   7   4   2       40.98       38.16      4.96 o 
   8   4   2       86.19       89.00      6.45 o 
   9   4   2        4.11       11.08      5.38 o 
  -8   5   2      153.12      216.62     22.03 o 
  -7   5   2       91.63      116.15     17.73 o 
  -6   5   2       53.68       47.82      6.64 o 
  -5   5   2      163.13      149.41      7.30 o 
  -4   5   2      358.80      346.77      7.49 o 
  -3   5   2      333.90      334.75      5.70 o 
  -2   5   2      960.94      923.85     10.22 o 
  -1   5   2      828.43      828.62     10.13 o 
   0   5   2        7.74        9.34      1.36 o 
   1   5   2     1773.58     1744.79     16.43 o 
   2   5   2      256.67      230.59      3.70 o 
   3   5   2       71.11       62.35      3.44 o 
   4   5   2      482.55      496.71      7.90 o 
   5   5   2        1.81        0.12      1.83 o 
   6   5   2       28.85       33.39      3.27 o 
   7   5   2       24.87       22.35      3.97 o 
   8   5   2       47.22       54.16     13.12 o 
   9   5   2       26.09       28.37      6.23 o 
  -8   6   2       12.29       12.68     13.94 o 
  -7   6   2       18.33       37.76     12.98 o 
  -6   6   2       72.33       76.71     15.54 o 
  -5   6   2       23.06       20.71      8.20 o 
  -4   6   2      773.69      792.93     18.23 o 
  -3   6   2      474.91      472.54      7.28 o 
  -2   6   2       81.88       98.62      3.39 o 
  -1   6   2       45.01       51.40      2.72 o 
   0   6   2       44.20       38.68      2.39 o 
   1   6   2      867.78      837.52     11.85 o 
   2   6   2      729.29      707.63      8.86 o 
   3   6   2       70.63       74.56      3.04 o 
   4   6   2      191.03      179.50      4.57 o 
   5   6   2      199.06      209.95      6.75 o 
   6   6   2        5.01        7.53      2.82 o 
   7   6   2       15.65       15.02      4.02 o 
   8   6   2        2.58       -0.55      5.73 o 
  -7   7   2        2.46       22.03     12.60 o 
  -6   7   2       20.27       28.45     12.35 o 
  -5   7   2        2.65        3.29      4.31 o 
  -4   7   2       38.38       34.25      3.76 o 
  -3   7   2      692.64      668.28     10.70 o 
  -2   7   2      588.26      553.65      8.22 o 
  -1   7   2      287.74      289.06      6.82 o 
   0   7   2      222.23      196.21      5.09 o 
   1   7   2        8.26        5.71      1.92 o 
   2   7   2        0.65       -0.22      1.43 o 
   3   7   2       27.45       20.71      2.53 o 
   4   7   2       37.27       45.00      3.29 o 
   5   7   2       80.70       79.88      6.09 o 
   6   7   2       49.85       41.40      3.89 o 
   7   7   2        0.33        0.05      3.07 o 
   8   7   2        3.98        0.95      4.82 o 
  -7   8   2       58.49       70.93     16.86 o 
  -6   8   2        8.64       11.81     11.85 o 
  -5   8   2       24.14       20.74      6.04 o 
  -4   8   2       47.30       48.28      6.18 o 
  -3   8   2       22.18       16.48      3.51 o 
  -2   8   2      407.31      402.51      7.24 o 
  -1   8   2      462.78      467.47      8.81 o 
   0   8   2       16.13        8.89      2.77 o 
   1   8   2       75.12       77.49      4.39 o 
   2   8   2       16.40       19.89      2.76 o 
   3   8   2       53.90       48.55      3.86 o 
   4   8   2       28.04       32.35      3.69 o 
   5   8   2        9.10       13.90      3.45 o 
   6   8   2       63.99       69.99      4.87 o 
   7   8   2       57.52       50.18      4.78 o 
  -6   9   2       78.49      120.41     20.28 o 
  -5   9   2       15.02       10.51      5.72 o 
  -4   9   2       10.58        9.50      5.08 o 
  -3   9   2      143.84      142.35      6.69 o 
  -2   9   2        4.60        1.92      3.26 o 
  -1   9   2        2.24       -1.68      2.83 o 
   0   9   2       48.35       45.85      4.01 o 
   1   9   2      258.57      246.05      7.21 o 
   2   9   2       96.20      104.95      5.43 o 
   3   9   2      124.93      116.97      7.06 o 
   4   9   2       31.35       27.47      4.06 o 
   5   9   2       33.33       36.22      6.61 o 
   6   9   2        2.15        7.49      4.03 o 
   7   9   2       26.09       16.06      5.68 o 
  -5  10   2        6.90       11.26     11.60 o 
  -4  10   2        3.94        2.18      5.80 o 
  -3  10   2       96.15       99.11      9.04 o 
  -2  10   2      149.13      156.74      8.19 o 
  -1  10   2        0.89       -0.18      3.50 o 
   0  10   2       34.33       29.51      4.45 o 
   1  10   2        1.80        3.53      2.78 o 
   2  10   2      150.74      151.92      6.90 o 
   3  10   2      153.67      141.59      6.52 o 
   4  10   2       86.24       90.97     10.26 o 
   5  10   2      143.56      139.94      7.26 o 
   6  10   2       28.59       22.02      5.49 o 
  -4  11   2       11.02       21.36      8.22 o 
  -3  11   2       22.89        5.26      7.80 o 
  -2  11   2      185.45      193.68      9.84 o 
  -1  11   2      182.02      207.17      9.47 o 
   0  11   2      151.68      166.43      8.89 o 
   1  11   2      114.77      118.68      7.07 o 
   2  11   2        4.85        8.90      3.55 o 
   3  11   2      182.69      219.03     11.81 o 
   4  11   2      127.85      128.65      7.48 o 
   5  11   2       24.57       26.77      5.61 o 
  -2  12   2       55.66       45.61      5.31 o 
  -1  12   2       87.67       70.69      5.85 o 
   0  12   2       24.21       21.12      4.15 o 
   1  12   2       80.22       81.04      6.16 o 
   2  12   2       15.46       13.86      4.23 o 
   3  12   2       13.84       15.89      5.21 o 
  -3 -11   3       26.32       16.75      4.61 o 
  -2 -11   3       30.97       27.66      4.81 o 
  -1 -11   3       58.08       52.16      5.45 o 
   0 -11   3       85.06       97.22      8.26 o 
   1 -11   3        0.23       -4.06      6.07 o 
   2 -11   3        2.15        3.88      6.04 o 
   3 -11   3        0.91        7.18      9.80 o 
  -5 -10   3        0.10       -1.32      4.02 o 
  -4 -10   3        4.83       -0.69      3.80 o 
  -3 -10   3       53.39       48.78      5.34 o 
  -2 -10   3       36.45       31.80      4.49 o 
  -1 -10   3       18.34       25.82      4.15 o 
   0 -10   3       52.38       53.59      4.76 o 
   1 -10   3       97.80      110.13      9.27 o 
   2 -10   3        8.62        6.03      5.49 o 
   3 -10   3       77.77       71.65     12.18 o 
   4 -10   3        2.20        7.51      5.94 o 
  -6  -9   3       11.99        5.92      5.79 o 
  -5  -9   3       17.41       21.74      5.87 o 
  -4  -9   3       73.91       71.54      5.88 o 
  -3  -9   3        5.55        4.90      3.29 o 
  -2  -9   3       59.81       58.39      5.29 o 
  -1  -9   3       12.51       13.33      3.25 o 
   0  -9   3       42.76       47.90      4.23 o 
   1  -9   3      268.56      295.10      9.99 o 
   2  -9   3      117.40      120.57      9.20 o 
   3  -9   3       29.63       27.12      6.38 o 
   4  -9   3       42.76       58.36     14.30 o 
   5  -9   3      117.76      130.05     25.41 o 
  -6  -8   3       58.39       68.01      5.90 o 
  -5  -8   3      134.18      125.64      7.43 o 
  -4  -8   3      282.60      260.82     16.95 o 
  -3  -8   3       15.24       27.93      3.81 o 
  -2  -8   3       22.65       13.76      2.43 o 
  -1  -8   3       11.60        8.61      2.29 o 
   0  -8   3        1.77        1.94      1.87 o 
   1  -8   3      194.20      202.17      6.45 o 
   2  -8   3      296.29      313.75     28.48 o 
   3  -8   3       70.31       83.40     12.74 o 
   4  -8   3        2.13        5.06      6.23 o 
   5  -8   3       45.01       57.05     15.08 o 
   6  -8   3        0.17        7.43      5.89 o 
  -7  -7   3        1.87       12.42      4.83 o 
  -6  -7   3       41.84       48.56      5.24 o 
  -5  -7   3       66.67       62.66      5.01 o 
  -4  -7   3        6.38        6.19      2.54 o 
  -3  -7   3      125.05      149.46      5.24 o 
  -2  -7   3      135.68      145.82      4.91 o 
  -1  -7   3        1.06       -0.85      1.47 o 
   0  -7   3       70.27       70.17      3.86 o 
   1  -7   3        1.34        3.99      1.73 o 
   2  -7   3      143.11      152.97      7.28 o 
   3  -7   3       16.36       17.37      4.16 o 
   4  -7   3       23.26       29.03      6.19 o 
   5  -7   3      150.78      160.35     16.70 o 
   6  -7   3       91.16       99.21     26.16 o 
   7  -7   3        2.05       20.95     16.02 o 
  -8  -6   3       43.92       42.62      6.79 o 
  -7  -6   3       28.21       39.06      5.26 o 
  -6  -6   3       16.60       15.42      4.09 o 
  -5  -6   3        0.01       -2.24      3.02 o 
  -4  -6   3        0.19       -1.16      1.92 o 
  -3  -6   3       46.57       44.10      2.90 o 
  -2  -6   3      727.28      754.14      9.52 o 
  -1  -6   3      348.44      348.23      5.86 o 
   0  -6   3      593.29      606.94      7.78 o 
   1  -6   3     1142.44     1155.31     12.58 o 
   2  -6   3       35.83       35.49      2.37 o 
   3  -6   3       53.78       53.34      6.53 o 
   4  -6   3       35.30       37.08      4.92 o 
   5  -6   3       17.67       13.31      4.42 o 
   6  -6   3      209.42      218.58     21.21 o 
   7  -6   3       83.65       81.99     27.59 o 
   8  -6   3       10.66       51.57     13.18 o 
  -8  -5   3       16.35       16.67      5.78 o 
  -7  -5   3      119.47      131.64      6.95 o 
  -6  -5   3      489.58      501.13     10.61 o 
  -5  -5   3      133.84      143.07      5.96 o 
  -4  -5   3      293.04      289.43      6.51 o 
  -3  -5   3      120.34      112.76      3.70 o 
  -2  -5   3      246.03      236.62      4.68 o 
  -1  -5   3      695.57      691.59      8.35 o 
   0  -5   3        1.06        1.42      1.44 o 
   1  -5   3       49.25       46.40      2.09 o 
   2  -5   3     1379.15     1378.47     12.72 o 
   3  -5   3      111.58      114.33      3.53 o 
   4  -5   3        0.55       -0.92      3.31 o 
   5  -5   3      118.01      116.37      8.50 o 
   6  -5   3        7.52        6.86      4.46 o 
   7  -5   3      137.67      123.41      8.42 o 
   8  -5   3        1.18        9.25      8.93 o 
  -8  -4   3        5.94        5.06      6.21 o 
  -7  -4   3        3.94        2.38      3.90 o 
  -6  -4   3       21.21       16.13      3.76 o 
  -5  -4   3      632.33      651.77     13.69 o 
  -4  -4   3      138.53      136.08      4.39 o 
  -3  -4   3      375.20      412.96      6.89 o 
  -2  -4   3     1116.90     1078.11     10.27 o 
  -1  -4   3       15.05       22.93      1.40 o 
   0  -4   3     2624.09     2746.00     26.64 o 
   1  -4   3       66.96       71.03      1.82 o 
   2  -4   3     3277.76     3246.60     33.26 o 
   3  -4   3     1254.33     1209.59     12.60 o 
   4  -4   3      235.04      252.23      5.75 o 
   5  -4   3      628.04      625.31     11.60 o 
   6  -4   3      159.31      155.43      6.71 o 
   7  -4   3        4.71        4.62      3.71 o 
   8  -4   3        0.07        8.57      7.23 o 
  -8  -3   3        9.17        4.12      5.96 o 
  -7  -3   3      794.98      851.11     16.90 o 
  -6  -3   3      230.97      238.23      7.06 o 
  -5  -3   3      394.52      388.78      7.35 o 
  -4  -3   3       81.41       90.75      3.64 o 
  -3  -3   3     1432.96     1398.35     12.27 o 
  -2  -3   3     2819.24     2849.71     20.55 o 
  -1  -3   3     1088.98     1202.74      9.35 o 
   0  -3   3       62.50       73.88      1.69 o 
   1  -3   3      367.23      317.55      3.67 o 
   2  -3   3        3.38        3.07      0.99 o 
   3  -3   3     1365.48     1320.67     13.02 o 
   4  -3   3      440.12      425.39      7.25 o 
   5  -3   3      137.60      145.92      5.33 o 
   6  -3   3      207.57      233.61      8.86 o 
   7  -3   3       78.47       76.96      6.69 o 
   8  -3   3        0.05        5.46      4.90 o 
   9  -3   3        8.24       14.09     18.94 o 
  -9  -2   3       15.90       16.15     11.85 o 
  -8  -2   3       92.21       91.13      9.00 o 
  -7  -2   3      415.50      458.50     15.00 o 
  -6  -2   3      136.88      144.56      5.74 o 
  -5  -2   3       55.47       58.47      3.13 o 
  -4  -2   3      476.07      442.13      6.45 o 
  -3  -2   3       15.72       19.16      1.67 o 
  -2  -2   3      851.54      880.66      7.61 o 
  -1  -2   3     1586.69     1601.33     13.07 o 
   0  -2   3      371.80      364.06      4.02 o 
   1  -2   3     1731.65     1582.25     14.15 o 
   2  -2   3      112.63      114.87      2.46 o 
   3  -2   3      357.27      402.46      5.92 o 
   4  -2   3       87.78       88.52      3.81 o 
   5  -2   3      150.27      161.71      6.83 o 
   6  -2   3      176.67      184.35      6.50 o 
   7  -2   3      257.72      278.49     10.04 o 
   8  -2   3       21.58       19.97      6.64 o 
   9  -2   3       24.29       35.70     14.70 o 
  -9  -1   3       23.52       31.75     12.68 o 
  -8  -1   3       71.06       64.50      8.55 o 
  -7  -1   3       67.61       71.41      7.29 o 
  -6  -1   3      188.51      192.34      6.37 o 
  -5  -1   3       75.07       73.64      3.79 o 
  -4  -1   3      258.72      251.43      4.10 o 
  -3  -1   3      412.41      396.05      4.81 o 
  -2  -1   3      221.42      196.52      2.98 o 
  -1  -1   3     1521.31     1541.79     12.32 o 
   0  -1   3     2135.92     2136.29     20.11 o 
   1  -1   3     2551.35     2258.60     29.00 o 
   2  -1   3      444.90      452.72      5.51 o 
   3  -1   3     3760.76     3741.19     33.75 o 
   4  -1   3       98.38      107.60      5.40 o 
   5  -1   3       22.15       22.35      2.88 o 
   6  -1   3        1.26        2.32      2.74 o 
   7  -1   3       86.45       94.28      5.78 o 
   8  -1   3      170.61      166.97      9.45 o 
   9  -1   3       42.45       39.93     13.73 o 
  -9   0   3        1.91        0.71     10.35 o 
  -8   0   3       36.92       40.18     10.60 o 
  -7   0   3       39.23       29.89      5.17 o 
  -6   0   3       37.09       28.44      4.42 o 
  -5   0   3      394.80      380.89      7.28 o 
  -4   0   3      182.38      171.74      4.31 o 
  -2   0   3      649.52      580.87      5.85 o 
  -1   0   3       29.67       33.13      1.33 o 
   0   0   3      198.50      224.62      2.71 o 
   1   0   3     5865.94     5967.33     73.12 o 
   2   0   3     4286.50     4040.77     30.07 o 
   3   0   3      524.78      560.30      6.49 o 
   4   0   3     3327.59     3312.15     30.63 o 
   5   0   3      432.87      457.04      9.37 o 
   6   0   3      155.40      168.62      5.46 o 
   7   0   3       17.20       20.71      3.53 o 
   8   0   3       75.28       83.06      7.06 o 
   9   0   3        0.99        9.56      7.05 o 
  -9   1   3       32.73       38.01     11.89 o 
  -8   1   3        0.59       -6.09      6.09 o 
  -7   1   3        9.14        2.89      4.13 o 
  -6   1   3       35.63       30.38      6.61 o 
  -5   1   3      145.24      136.91      5.39 o 
  -4   1   3       64.47       63.29      2.65 o 
  -3   1   3      549.94      543.98      9.59 o 
  -2   1   3     1867.17     1851.52     19.92 o 
  -1   1   3     2350.22     2478.83     26.12 o 
   1   1   3     4648.51     4606.83     31.65 o 
   2   1   3     1880.79     1738.83     12.17 o 
   3   1   3        8.59       14.46      1.11 o 
   4   1   3     1836.08     1859.87     15.74 o 
   5   1   3      136.16      145.70      4.59 o 
   6   1   3      111.38      119.07      5.83 o 
   7   1   3      165.54      176.14      7.13 o 
   8   1   3       26.34       29.23      8.50 o 
   9   1   3        0.01       -4.90      4.90 o 
  -9   2   3       11.19        5.32      7.63 o 
  -8   2   3       18.63       22.30      8.37 o 
  -7   2   3        0.81        5.76      6.27 o 
  -6   2   3       21.82       20.15      4.32 o 
  -5   2   3       45.48       47.97      3.80 o 
  -4   2   3      147.46      136.93      3.99 o 
  -3   2   3      431.93      423.33      8.94 o 
  -2   2   3       91.31      107.07      2.70 o 
  -1   2   3     1126.16     1137.72     10.74 o 
   0   2   3     4812.53     5071.84     41.02 o 
   1   2   3      404.84      410.58      4.47 o 
   2   2   3       15.74       11.31      0.82 o 
   3   2   3        1.34        0.68      0.79 o 
   4   2   3      438.20      422.91      5.01 o 
   5   2   3       81.10       87.30      3.11 o 
   6   2   3       60.52       61.38      3.72 o 
   7   2   3      111.39      117.09      7.52 o 
   8   2   3       84.97       77.29     11.23 o 
   9   2   3       13.30       11.98      5.31 o 
  -8   3   3       57.95       58.39      8.92 o 
  -7   3   3       64.19       61.75      8.31 o 
  -6   3   3       29.75       30.53      4.66 o 
  -5   3   3      229.40      215.81      5.61 o 
  -4   3   3      168.65      164.07      4.52 o 
  -3   3   3       66.46       62.18      2.72 o 
  -2   3   3        0.19        0.87      1.08 o 
  -1   3   3     1933.23     1907.30     21.93 o 
   0   3   3     1630.43     1563.24     15.76 o 
   3   3   3      507.36      462.07      5.12 o 
   4   3   3       32.80       38.50      2.08 o 
   5   3   3      193.40      192.85      4.17 o 
   6   3   3      264.35      267.97      6.44 o 
   7   3   3        0.26        2.84      3.28 o 
   8   3   3       58.39       62.22      7.02 o 
   9   3   3       28.94       31.50      5.89 o 
  -8   4   3       29.95       34.59     14.77 o 
  -7   4   3        0.27       -4.26     10.56 o 
  -6   4   3       79.90       85.43      7.99 o 
  -5   4   3      275.35      277.32      6.43 o 
  -4   4   3      554.76      540.31      8.40 o 
  -3   4   3      216.01      223.73      3.94 o 
  -2   4   3      288.36      295.59      5.43 o 
  -1   4   3      516.35      590.69      7.93 o 
   0   4   3        3.74        1.92      1.21 o 
   1   4   3     1134.86     1147.62     12.28 o 
   2   4   3       65.40       67.17      1.96 o 
   3   4   3      160.32      162.70      2.71 o 
   4   4   3     1079.18     1037.69     11.18 o 
   5   4   3      273.41      275.71      5.70 o 
   6   4   3       13.58       14.45      2.60 o 
   7   4   3       15.80       16.38      3.68 o 
   8   4   3        5.97       16.46      4.27 o 
   9   4   3        0.29       -0.22      4.95 o 
  -8   5   3        1.38       20.49     13.10 o 
  -7   5   3        8.62        5.92     11.31 o 
  -6   5   3       17.69       21.74     10.39 o 
  -5   5   3       52.02       45.87      4.54 o 
  -4   5   3      360.09      351.14      7.20 o 
  -3   5   3      863.12      820.42     11.31 o 
  -2   5   3       44.99       40.54      2.19 o 
  -1   5   3      585.97      512.31      7.87 o 
   0   5   3      145.15      149.37      3.69 o 
   1   5   3       29.87       27.89      1.94 o 
   2   5   3        0.61        1.29      0.92 o 
   3   5   3       13.21       14.82      1.70 o 
   4   5   3      520.44      500.37      7.23 o 
   5   5   3      171.30      170.95      4.52 o 
   6   5   3        7.54        6.97      2.50 o 
   7   5   3       39.13       40.18      5.39 o 
   8   5   3       21.42       24.80      4.82 o 
   9   5   3        3.78       13.07      5.75 o 
  -8   6   3       21.52       28.96     16.02 o 
  -7   6   3        4.74        1.21     11.22 o 
  -6   6   3       12.96       12.68     10.10 o 
  -5   6   3       31.52       36.26      6.88 o 
  -4   6   3        3.89        1.98      2.28 o 
  -3   6   3      495.81      449.84      8.17 o 
  -2   6   3      668.17      655.41      8.53 o 
  -1   6   3      130.33      142.86      3.67 o 
   0   6   3     1634.90     1562.41     16.97 o 
   1   6   3      780.16      805.08     10.33 o 
   2   6   3        5.35        0.87      1.19 o 
   3   6   3      255.31      239.44      4.85 o 
   4   6   3        0.27        0.10      1.73 o 
   5   6   3      169.94      167.14      7.22 o 
   6   6   3      126.30      123.04      5.07 o 
   7   6   3       54.63       63.03      6.07 o 
   8   6   3       57.60       56.05      6.62 o 
  -7   7   3       74.03       87.28     17.40 o 
  -6   7   3       40.85       59.75     14.64 o 
  -5   7   3       44.68       49.07     12.68 o 
  -4   7   3      256.84      253.74      8.30 o 
  -3   7   3        7.11       11.98      2.40 o 
  -2   7   3        7.44        5.74      1.75 o 
  -1   7   3        8.11        5.31      1.75 o 
   0   7   3     1098.68     1075.58     13.40 o 
   1   7   3     3052.14     3044.93     32.98 o 
   2   7   3     2429.16     2353.03     22.28 o 
   3   7   3      461.97      448.92      7.40 o 
   4   7   3       97.35      103.87      4.33 o 
   5   7   3        0.08       -0.41      2.23 o 
   6   7   3       17.80       14.82      3.11 o 
   7   7   3        1.46        1.94      3.19 o 
   8   7   3       33.14       31.84      6.10 o 
  -7   8   3       32.75       43.98     15.48 o 
  -6   8   3      119.04      117.57     19.23 o 
  -5   8   3       97.99      129.34     18.90 o 
  -4   8   3      324.59      309.92     10.68 o 
  -3   8   3      410.67      412.72      9.79 o 
  -2   8   3       38.97       35.37      3.70 o 
  -1   8   3       77.09       80.31      3.61 o 
   0   8   3        0.15       -1.92      2.08 o 
   1   8   3     2808.08     2798.45     31.57 o 
   2   8   3     1145.10     1177.80     16.40 o 
   3   8   3       48.14       47.66      4.01 o 
   4   8   3       64.85       67.67      4.66 o 
   5   8   3      120.92      117.63      5.88 o 
   6   8   3      131.01      143.14      6.73 o 
   7   8   3       35.26       39.20      4.51 o 
  -6   9   3      139.80      166.81     22.99 o 
  -5   9   3       70.51       84.78     16.73 o 
  -4   9   3       24.18       16.01      4.58 o 
  -3   9   3      330.69      332.29      9.39 o 
  -2   9   3      206.86      205.33      7.40 o 
  -1   9   3      324.13      317.80      9.08 o 
   0   9   3      531.35      526.43     15.77 o 
   1   9   3       32.30       41.30      3.91 o 
   2   9   3       44.35       45.90      4.85 o 
   3   9   3        1.71        3.70      2.67 o 
   4   9   3       40.11       38.32      4.31 o 
   5   9   3      174.16      175.46     10.51 o 
   6   9   3      124.63      107.49      6.65 o 
   7   9   3       28.05       23.78      5.40 o 
  -5  10   3        0.15        4.55     11.22 o 
  -4  10   3       27.84       30.81      6.69 o 
  -3  10   3       36.00       41.75      7.39 o 
  -2  10   3      157.53      144.75      9.77 o 
  -1  10   3       92.30       85.12      6.80 o 
   0  10   3      200.10      200.18      8.49 o 
   1  10   3      335.35      332.65      8.81 o 
   2  10   3       43.37       40.80      4.43 o 
   3  10   3        0.93        1.30      3.06 o 
   4  10   3        0.08       -0.52      3.44 o 
   5  10   3       19.87       21.72      4.40 o 
   6  10   3       27.58       19.84      5.34 o 
  -3  11   3       12.03       13.27      5.29 o 
  -2  11   3       36.83       33.59      6.41 o 
  -1  11   3      106.87      108.94      7.99 o 
   0  11   3        8.95        4.27      3.08 o 
   1  11   3       43.48       35.93      4.43 o 
   2  11   3      187.76      186.58      8.40 o 
   3  11   3       89.71       71.84      5.65 o 
   4  11   3        9.13        9.37      3.91 o 
   5  11   3        4.70        7.80      6.16 o 
  -2  12   3        0.89       -0.68      5.01 o 
  -1  12   3        4.48        1.89      3.38 o 
   0  12   3        9.25       11.50      4.22 o 
   1  12   3        0.63        6.38      3.54 o 
   2  12   3       16.82       19.56      4.42 o 
   3  12   3       26.81       19.46      5.34 o 
  -3 -11   4        8.03       17.66      6.51 o 
  -2 -11   4        0.03       -3.72      3.84 o 
  -1 -11   4        1.73        3.09      3.84 o 
   0 -11   4       49.57       51.08     19.11 o 
   1 -11   4       23.42       31.63      7.95 o 
   2 -11   4       13.87       -3.25      8.93 o 
  -4 -10   4       46.41       57.64      6.46 o 
  -3 -10   4       31.50       26.05      5.04 o 
  -2 -10   4       12.63       10.91      4.05 o 
  -1 -10   4        0.45        1.51      2.94 o 
   0 -10   4        9.23        5.97      4.56 o 
   1 -10   4       29.91       36.71      7.27 o 
   2 -10   4        9.75       12.81      6.35 o 
   3 -10   4       61.25       58.17      8.37 o 
   4 -10   4      153.95      141.81     15.27 o 
  -5  -9   4        9.95        7.50      5.51 o 
  -4  -9   4       42.95       39.73      4.98 o 
  -3  -9   4      167.86      152.62      9.76 o 
  -2  -9   4      111.85      116.55      7.72 o 
  -1  -9   4      114.77      111.49      5.83 o 
   0  -9   4       70.31       76.99      5.13 o 
   1  -9   4        0.10        7.19      4.95 o 
   2  -9   4       29.75       29.86      6.33 o 
   3  -9   4       44.24       43.11      7.08 o 
   4  -9   4       34.76       44.40     11.74 o 
   5  -9   4      113.56      112.59     10.18 o 
  -6  -8   4        3.95        5.69      4.50 o 
  -5  -8   4        0.33        6.44      4.02 o 
  -4  -8   4       25.63       17.58      4.04 o 
  -3  -8   4      168.01      175.86      6.74 o 
  -2  -8   4      337.59      312.44      6.74 o 
  -1  -8   4      320.31      298.82      8.25 o 
   0  -8   4      217.69      226.15      6.85 o 
   1  -8   4      160.69      152.20      7.38 o 
   2  -8   4        2.23        4.23      4.43 o 
   3  -8   4       86.70       90.45     17.04 o 
   4  -8   4       96.27       93.05      7.90 o 
   5  -8   4       39.71       62.23     21.06 o 
   6  -8   4       13.73       40.05     20.94 o 
  -7  -7   4       71.13       79.28      9.11 o 
  -6  -7   4      114.29      121.32      8.61 o 
  -5  -7   4       75.35       67.49      5.32 o 
  -4  -7   4      138.98      156.75      6.45 o 
  -3  -7   4       18.84       21.35      2.78 o 
  -2  -7   4      185.25      177.31      4.88 o 
  -1  -7   4      111.23      115.42      3.92 o 
   0  -7   4      183.28      187.91      5.47 o 
   1  -7   4      539.83      571.86     10.32 o 
   2  -7   4      193.40      184.70      8.07 o 
   3  -7   4      131.46      146.31      8.25 o 
   4  -7   4       91.96       87.38      9.83 o 
   5  -7   4        3.06        3.80      4.46 o 
   6  -7   4       21.04       24.33     12.34 o 
   7  -7   4        0.04       19.35     16.28 o 
  -7  -6   4       90.32       91.97     15.08 o 
  -6  -6   4      150.51      169.12      7.18 o 
  -5  -6   4      204.98      220.14      7.31 o 
  -4  -6   4      510.73      531.17     10.45 o 
  -3  -6   4      184.54      193.25      5.07 o 
  -2  -6   4       22.38       19.44      2.27 o 
  -1  -6   4        0.01       -1.20      1.46 o 
   0  -6   4       21.39       24.16      1.98 o 
   1  -6   4      153.88      159.01      4.10 o 
   2  -6   4      538.49      530.65     12.32 o 
   3  -6   4      324.90      347.42     10.62 o 
   4  -6   4      233.58      257.38      9.80 o 
   5  -6   4      261.12      244.90     14.03 o 
   6  -6   4       25.85       21.64      5.62 o 
   7  -6   4        0.05       -0.76      5.72 o 
  -8  -5   4        3.19        4.72     11.29 o 
  -7  -5   4        5.06        2.82      5.02 o 
  -6  -5   4       14.97       11.60      3.94 o 
  -5  -5   4        9.86       10.94      3.37 o 
  -4  -5   4      632.01      636.08     10.05 o 
  -3  -5   4      847.66      860.70     11.69 o 
  -2  -5   4      634.28      646.76      8.41 o 
  -1  -5   4      118.63      113.81      3.36 o 
   0  -5   4       85.35       76.70      2.37 o 
   1  -5   4      326.24      345.43      4.65 o 
   2  -5   4      124.86      116.51      3.19 o 
   3  -5   4      353.04      338.45      6.80 o 
   4  -5   4      176.61      187.36      8.54 o 
   5  -5   4      400.01      424.85     16.57 o 
   6  -5   4      152.94      149.20     11.28 o 
   7  -5   4       14.35       20.85      9.16 o 
   8  -5   4        0.31        2.83      5.78 o 
  -8  -4   4       12.05       16.25      7.04 o 
  -7  -4   4        8.64        5.52      4.63 o 
  -6  -4   4       48.90       57.87      4.85 o 
  -5  -4   4        1.30       -2.78      2.78 o 
  -4  -4   4      360.12      348.30      7.80 o 
  -3  -4   4      700.88      694.07      9.59 o 
  -2  -4   4     1187.80     1162.57     13.20 o 
  -1  -4   4      530.57      542.80      5.94 o 
   0  -4   4     1338.24     1417.11     10.50 o 
   1  -4   4     2621.81     2586.06     22.09 o 
   2  -4   4      883.09      903.73      8.35 o 
   3  -4   4       19.42       16.24      1.84 o 
   4  -4   4       36.07       42.65      6.26 o 
   5  -4   4      105.01      111.85     15.51 o 
   6  -4   4      182.07      197.05     11.13 o 
   7  -4   4       25.39       21.83      6.02 o 
   8  -4   4       15.51       18.84     14.99 o 
  -8  -3   4        7.88        5.11      6.14 o 
  -7  -3   4       87.79      102.46      9.04 o 
  -6  -3   4      239.19      251.93     13.00 o 
  -5  -3   4       55.54       60.67      3.66 o 
  -4  -3   4      309.20      301.52      6.49 o 
  -3  -3   4      252.44      235.87      4.56 o 
  -2  -3   4       36.74       33.96      1.75 o 
  -1  -3   4     1123.47     1139.36      9.80 o 
   0  -3   4      786.44      809.50      6.90 o 
   1  -3   4      509.59      477.31      4.70 o 
   2  -3   4     1493.89     1504.35     12.93 o 
   3  -3   4       96.41       92.02      2.95 o 
   4  -3   4       39.69       43.87      2.80 o 
   5  -3   4      187.06      195.50     10.48 o 
   6  -3   4        8.78        6.31      4.60 o 
   7  -3   4      121.35      127.13      7.95 o 
   8  -3   4        4.20        9.18      6.62 o 
   9  -3   4        9.88       21.61     10.43 o 
  -8  -2   4       18.97       14.95     10.12 o 
  -7  -2   4       85.94       88.50      8.51 o 
  -6  -2   4       22.79       16.35      5.30 o 
  -5  -2   4      287.41      294.16      6.21 o 
  -4  -2   4      520.44      488.70      6.99 o 
  -3  -2   4      593.28      574.16      7.19 o 
  -2  -2   4      917.54      947.16      8.86 o 
  -1  -2   4       51.17       48.15      1.60 o 
   0  -2   4        1.58        2.48      0.87 o 
   2  -2   4     2532.37     2432.51     20.49 o 
   3  -2   4     1649.62     1638.45     16.53 o 
   4  -2   4       68.11       72.04      4.48 o 
   5  -2   4      129.69      117.16      6.53 o 
   6  -2   4      326.90      360.87     15.82 o 
   7  -2   4        2.04        0.61      4.42 o 
   8  -2   4        0.05        2.53      4.95 o 
   9  -2   4        1.61        9.27      6.57 o 
  -8  -1   4        3.76        6.08      6.91 o 
  -7  -1   4       16.27       23.46      6.00 o 
  -6  -1   4       13.36        7.88      4.03 o 
  -5  -1   4      664.22      660.10      8.90 o 
  -4  -1   4      113.92      122.73      3.53 o 
  -3  -1   4       80.90       84.16      2.38 o 
  -2  -1   4     3004.70     2854.48     20.48 o 
  -1  -1   4     1581.53     1577.70     12.90 o 
   0  -1   4      295.88      290.45      3.04 o 
   1  -1   4       33.00       38.80      1.76 o 
   2  -1   4      198.74      182.41      3.36 o 
   3  -1   4       33.07       41.90      1.94 o 
   4  -1   4     4455.04     4393.14     55.01 o 
   5  -1   4       15.02       10.54      3.61 o 
   6  -1   4      839.15      836.08     13.94 o 
   7  -1   4      138.74      144.04      8.10 o 
   8  -1   4        2.28        8.88      4.94 o 
   9  -1   4        2.14        6.39      5.62 o 
  -9   0   4       41.07       49.27     13.43 o 
  -8   0   4        1.38       -0.20      5.81 o 
  -7   0   4        3.61       -1.01      4.90 o 
  -6   0   4        3.51        3.58      3.89 o 
  -5   0   4      153.29      155.08      5.80 o 
  -4   0   4       65.67       66.00      3.05 o 
  -3   0   4     1266.00     1392.28     15.27 o 
  -1   0   4     2117.22     2167.84     23.04 o 
   1   0   4      553.14      615.22      7.51 o 
   2   0   4     1551.15     1497.61     13.57 o 
   3   0   4     1046.95     1126.83     12.10 o 
   4   0   4       69.61       72.91      4.70 o 
   5   0   4       27.70       30.03      2.76 o 
   6   0   4      258.33      256.58      7.49 o 
   7   0   4      269.74      283.08     12.31 o 
   8   0   4        3.92        9.91      7.16 o 
   9   0   4        0.67        2.96      6.14 o 
  -9   1   4       27.07       28.20     12.35 o 
  -8   1   4        4.20        5.92      6.84 o 
  -7   1   4       32.91       33.10      5.35 o 
  -6   1   4      294.29      292.77      9.60 o 
  -5   1   4      183.66      175.30      6.13 o 
  -4   1   4       85.13      100.26      4.39 o 
  -3   1   4     1247.17     1265.66     16.15 o 
  -2   1   4      122.22      114.90      3.51 o 
  -1   1   4     1064.87     1045.20     10.09 o 
   0   1   4     1554.29     1806.67     14.32 o 
   1   1   4        6.17        5.47      0.73 o 
   2   1   4      638.22      661.35      5.71 o 
   3   1   4      447.70      466.09      4.84 o 
   4   1   4      194.10      183.37      3.78 o 
   5   1   4        4.91        5.27      3.14 o 
   6   1   4        0.31       -1.29      2.30 o 
   7   1   4       35.41       36.25      3.94 o 
   8   1   4       35.60       48.90     10.83 o 
   9   1   4        5.75        1.75      5.96 o 
  -8   2   4       24.57       31.67      8.52 o 
  -7   2   4       22.94       16.48      5.23 o 
  -6   2   4       63.14       59.52      5.60 o 
  -5   2   4      709.50      682.45     11.91 o 
  -4   2   4      801.62      785.17     12.25 o 
  -3   2   4        1.74        1.74      1.65 o 
  -2   2   4      297.46      287.89      5.62 o 
  -1   2   4       90.06       83.36      2.57 o 
   0   2   4     3748.97     3847.08     30.54 o 
   1   2   4      204.89      181.60      2.79 o 
   2   2   4      129.47      146.91      2.33 o 
   3   2   4     2129.41     2054.80     13.94 o 
   4   2   4      556.72      579.13      5.78 o 
   5   2   4       23.01       25.65      2.41 o 
   6   2   4       13.15       11.73      2.73 o 
   7   2   4       42.82       41.75      8.15 o 
   8   2   4        3.92       -0.50      4.40 o 
   9   2   4        2.98       -2.83      6.08 o 
  -8   3   4        2.19        0.65      6.96 o 
  -7   3   4       23.27       20.88      7.93 o 
  -6   3   4        0.09       -3.97      4.92 o 
  -5   3   4      302.69      313.10      7.85 o 
  -4   3   4     1313.38     1244.09     14.76 o 
  -3   3   4      111.25      113.50      4.33 o 
  -2   3   4     1094.22     1054.01     10.89 o 
  -1   3   4     4092.68     4142.62     44.71 o 
   0   3   4      932.70      943.10      9.58 o 
   1   3   4        7.12        9.51      0.99 o 
   2   3   4       21.81       23.05      1.31 o 
   3   3   4      180.56      192.16      3.19 o 
   4   3   4      939.99      896.18     11.53 o 
   5   3   4      301.45      302.84      4.79 o 
   6   3   4       68.63       64.95      3.74 o 
   7   3   4       84.50       87.32      5.30 o 
   8   3   4       69.79       59.53      6.11 o 
   9   3   4        0.99       -1.75      4.60 o 
  -8   4   4      136.45      194.38     23.78 o 
  -7   4   4       31.59       16.65     11.35 o 
  -6   4   4      233.33      254.80     12.58 o 
  -5   4   4      111.82      129.00      6.66 o 
  -4   4   4      250.84      235.49      5.52 o 
  -3   4   4      486.90      450.66      6.66 o 
  -2   4   4      761.07      774.66     10.09 o 
  -1   4   4     6136.83     6202.70     56.27 o 
   0   4   4     4952.56     5177.52     47.23 o 
   2   4   4       11.99       15.09      1.20 o 
   3   4   4       37.36       42.97      1.70 o 
   4   4   4      590.23      599.55      7.23 o 
   5   4   4      759.43      747.00      9.42 o 
   6   4   4        1.45       -1.19      2.21 o 
   7   4   4       77.14       78.07      7.87 o 
   8   4   4      177.41      185.09     14.28 o 
   9   4   4       25.88       22.72      5.80 o 
  -8   5   4      315.84      355.22     28.50 o 
  -7   5   4      570.93      570.05     32.88 o 
  -6   5   4      109.03      114.92      9.29 o 
  -5   5   4      129.27      131.17      9.68 o 
  -4   5   4       71.08       77.02      4.26 o 
  -3   5   4      136.55      125.39      4.23 o 
  -2   5   4       86.31      100.57      3.59 o 
  -1   5   4      198.46      232.99      4.25 o 
   0   5   4     1953.17     1888.89     17.50 o 
   1   5   4      330.97      278.68      5.09 o 
   2   5   4       96.80       97.40      3.50 o 
   3   5   4      631.63      610.05      6.19 o 
   4   5   4      298.75      292.98      5.43 o 
   5   5   4        0.02        2.30      1.78 o 
   6   5   4        1.70        0.55      2.38 o 
   7   5   4       26.32       29.48      4.94 o 
   8   5   4       47.66       58.37      5.61 o 
   9   5   4       45.43       42.75      6.47 o 
  -7   6   4      158.61      200.68     24.49 o 
  -6   6   4       36.87       59.04     14.14 o 
  -5   6   4       52.54       64.84     17.44 o 
  -4   6   4      486.23      482.47     10.21 o 
  -3   6   4      145.81      157.64      4.98 o 
  -2   6   4      190.08      186.41      5.01 o 
  -1   6   4      197.40      169.18      4.00 o 
   0   6   4        7.77        3.69      1.53 o 
   1   6   4      588.99      567.68      9.61 o 
   2   6   4      625.62      641.02      8.05 o 
   3   6   4      916.15      888.40      9.37 o 
   4   6   4      453.91      440.98      7.04 o 
   5   6   4       39.64       38.62      4.09 o 
   6   6   4        3.08        2.22      2.50 o 
   7   6   4        3.35        7.05      3.58 o 
   8   6   4        2.55        6.90      5.00 o 
  -7   7   4        0.64        3.09     11.52 o 
  -6   7   4        0.63        4.51     10.26 o 
  -5   7   4       16.83       19.32      5.98 o 
  -4   7   4      251.56      234.79     15.09 o 
  -3   7   4      356.69      352.99      8.64 o 
  -2   7   4       42.92       46.24      3.21 o 
  -1   7   4      363.16      355.30      6.17 o 
   0   7   4      879.28      852.48     11.48 o 
   1   7   4       79.94       89.52      4.25 o 
   2   7   4      775.57      774.36     10.78 o 
   3   7   4      371.60      366.67      7.31 o 
   4   7   4       76.18       84.38      4.05 o 
   5   7   4      275.65      266.26      6.51 o 
   6   7   4       43.10       35.96      3.61 o 
   7   7   4       10.54       10.85      3.42 o 
   8   7   4        1.96        5.96      5.10 o 
  -6   8   4        5.90       15.31     12.73 o 
  -5   8   4       18.98       23.74      8.39 o 
  -4   8   4        1.06        1.31      4.36 o 
  -3   8   4       91.01      104.50      6.11 o 
  -2   8   4      210.93      223.94      7.21 o 
  -1   8   4       33.43       33.54      3.02 o 
   0   8   4      206.03      206.22      6.15 o 
   1   8   4      156.38      162.42      5.72 o 
   2   8   4      108.64      126.44      6.75 o 
   3   8   4        8.29        3.82      2.79 o 
   4   8   4       63.54       70.05      4.66 o 
   5   8   4      117.70      125.40      6.01 o 
   6   8   4       36.30       29.11      4.23 o 
   7   8   4       15.76       13.11      3.86 o 
  -6   9   4       21.04       39.89     15.60 o 
  -5   9   4        8.10        0.17     10.10 o 
  -4   9   4       74.04       85.84      7.69 o 
  -3   9   4        6.67        4.05      3.45 o 
  -2   9   4      204.50      196.73      8.15 o 
  -1   9   4        0.89       -2.55      3.16 o 
   0   9   4        0.99       -0.24      2.94 o 
   1   9   4      254.04      266.58      8.74 o 
   2   9   4      604.46      594.78     12.24 o 
   3   9   4       56.82       57.07      4.62 o 
   4   9   4       30.28       30.86      5.71 o 
   5   9   4       30.61       28.40      4.34 o 
   6   9   4       13.15       10.71      4.02 o 
   7   9   4        2.57        2.92      4.72 o 
  -5  10   4       23.32       30.92     13.48 o 
  -4  10   4       56.91       51.30      7.16 o 
  -3  10   4       47.61       58.37      5.59 o 
  -2  10   4        1.28        4.94      4.21 o 
  -1  10   4       20.41       19.52      4.84 o 
   0  10   4       10.32        8.39      4.99 o 
   1  10   4       20.51       22.53      3.63 o 
   2  10   4      107.13       92.93      6.36 o 
   3  10   4        3.06        0.22      2.98 o 
   4  10   4      105.27      111.10      6.30 o 
   5  10   4      123.64      121.35      6.94 o 
   6  10   4       40.04       38.37      8.92 o 
  -3  11   4       84.83      106.16     21.17 o 
  -2  11   4       64.81       69.25      6.99 o 
  -1  11   4        1.07       -2.83      4.38 o 
   0  11   4       95.06       90.74      9.40 o 
   1  11   4      100.95      100.03      6.06 o 
   2  11   4        1.25        6.86      3.30 o 
   3  11   4        5.95        6.30      3.86 o 
   4  11   4       52.88       52.72      5.43 o 
   5  11   4      193.93      198.35     10.13 o 
  -2  12   4        3.52        3.29      5.35 o 
  -1  12   4        9.67       12.63      5.57 o 
   0  12   4       53.62       34.81      4.93 o 
   1  12   4       41.27       40.44      7.46 o 
   2  12   4        8.06        8.95      4.15 o 
   3  12   4        4.52        6.48      4.02 o 
  -2 -11   5        1.95       -1.92      5.59 o 
  -1 -11   5       22.68       16.81      7.17 o 
   0 -11   5        5.35        7.05      9.26 o 
   1 -11   5        0.03        2.63      9.01 o 
  -4 -10   5       44.84       57.84      7.63 o 
  -3 -10   5       29.12       28.22      5.15 o 
  -2 -10   5       54.08       51.50      5.39 o 
  -1 -10   5       91.92       88.13      6.10 o 
   0 -10   5       82.10       78.24      8.80 o 
   1 -10   5        0.81        3.83      5.84 o 
   2 -10   5        0.42       -0.31      6.40 o 
   3 -10   5       24.33       38.38      8.39 o 
   4 -10   5        0.80        8.18     10.43 o 
  -5  -9   5       29.87       27.21      6.53 o 
  -4  -9   5       12.44        7.35      5.30 o 
  -3  -9   5        4.07        7.85      3.74 o 
  -2  -9   5        4.20        0.65      3.25 o 
  -1  -9   5       27.53       19.79      3.89 o 
   0  -9   5      291.45      299.69     14.30 o 
   1  -9   5       87.04       96.17     10.56 o 
   2  -9   5       26.83       17.69      5.90 o 
   3  -9   5       47.06       40.10      7.80 o 
   4  -9   5       30.45       26.40      7.30 o 
   5  -9   5       52.45       89.80     37.76 o 
  -6  -8   5       74.34       88.75      7.83 o 
  -5  -8   5      201.10      227.40      8.58 o 
  -4  -8   5      128.44      127.80      8.10 o 
  -3  -8   5      132.65      122.68      6.29 o 
  -2  -8   5       10.47       16.15      3.36 o 
  -1  -8   5       72.20       65.95      4.68 o 
   0  -8   5      159.03      156.55      6.15 o 
   1  -8   5      395.23      399.22     13.75 o 
   2  -8   5       71.58       74.77      9.03 o 
   3  -8   5       87.71       82.40     10.03 o 
   4  -8   5      219.17      237.48     16.39 o 
   5  -8   5        0.27        7.50      6.54 o 
   6  -8   5        5.93       20.11     21.63 o 
  -6  -7   5       11.38       15.03      5.33 o 
  -5  -7   5       40.89       38.23      7.36 o 
  -4  -7   5      314.72      330.41      8.96 o 
  -3  -7   5      369.10      393.48      8.64 o 
  -2  -7   5        0.78        1.08      2.03 o 
  -1  -7   5       25.62       32.13      3.45 o 
   0  -7   5      128.52      142.88      5.49 o 
   1  -7   5       28.54       34.78      5.40 o 
   2  -7   5       93.99      101.61      8.55 o 
   3  -7   5       39.26       44.82      6.65 o 
   4  -7   5       95.22      105.65     14.39 o 
   5  -7   5      148.44      158.08      9.48 o 
   6  -7   5       12.96       14.90      5.82 o 
   7  -7   5        5.82       13.94     10.06 o 
  -7  -6   5       31.81       25.38      6.09 o 
  -6  -6   5        8.82       10.18      4.99 o 
  -5  -6   5       11.13       12.74      3.82 o 
  -4  -6   5        2.11        4.36      3.04 o 
  -3  -6   5       73.35       77.63      4.21 o 
  -2  -6   5      254.42      263.50      7.85 o 
  -1  -6   5      177.89      186.02      6.10 o 
   0  -6   5      611.32      634.60      9.37 o 
   1  -6   5      390.00      399.38      6.71 o 
   2  -6   5        0.07       -1.34      3.20 o 
   3  -6   5       13.66       15.70      4.29 o 
   4  -6   5       10.53       14.25      4.58 o 
   5  -6   5      151.41      151.33      9.12 o 
   6  -6   5       99.18       89.48      8.04 o 
   7  -6   5        8.92        9.08      5.73 o 
  -7  -5   5      114.35      122.13     10.57 o 
  -6  -5   5       41.98       44.09      5.77 o 
  -5  -5   5      149.17      152.94      6.22 o 
  -4  -5   5      450.04      447.58      8.40 o 
  -3  -5   5       41.21       44.44      3.31 o 
  -2  -5   5      150.77      152.02      4.71 o 
  -1  -5   5       77.83       86.47      3.18 o 
   0  -5   5       78.21       86.46      2.54 o 
   1  -5   5      950.47      955.52     10.79 o 
   2  -5   5        2.28        1.16      2.04 o 
   3  -5   5       73.29       81.93      4.42 o 
   4  -5   5      237.93      244.22      6.51 o 
   5  -5   5       30.57       30.58      5.34 o 
   6  -5   5       78.17       73.19      7.23 o 
   7  -5   5        0.10        3.43      4.90 o 
   8  -5   5        0.86        6.70      7.72 o 
  -8  -4   5       15.26       22.02      8.68 o 
  -7  -4   5       82.48       93.02      9.28 o 
  -6  -4   5      198.55      214.01     12.31 o 
  -5  -4   5      103.78      105.08      6.31 o 
  -4  -4   5      205.68      193.22      5.46 o 
  -3  -4   5     1007.59     1005.51     12.56 o 
  -2  -4   5       23.66       23.58      2.34 o 
  -1  -4   5        5.48        0.00      1.20 o 
   0  -4   5       70.87       64.15      1.96 o 
   1  -4   5      171.31      160.47      2.98 o 
   2  -4   5       14.73       12.50      1.61 o 
   3  -4   5       72.06       76.81      3.76 o 
   4  -4   5      566.86      580.98     10.07 o 
   5  -4   5      525.36      551.83     11.33 o 
   6  -4   5       54.39       50.07      5.99 o 
   7  -4   5        0.22        1.42      3.78 o 
   8  -4   5        0.76        7.61     10.19 o 
  -8  -3   5        0.14       10.07      6.93 o 
  -7  -3   5        1.37       -1.79      5.00 o 
  -6  -3   5        0.15       -2.49      4.82 o 
  -5  -3   5      919.08      916.87     16.03 o 
  -4  -3   5        0.75        0.31      1.92 o 
  -3  -3   5     1670.57     1616.22     15.99 o 
  -2  -3   5      918.80      907.16     10.07 o 
  -1  -3   5      321.92      302.83      4.11 o 
   0  -3   5      294.49      310.01      4.00 o 
   1  -3   5      521.19      480.34      4.80 o 
   2  -3   5      546.82      489.30      7.07 o 
   3  -3   5      430.87      445.65      6.40 o 
   4  -3   5       21.69       27.66      3.40 o 
   5  -3   5      151.87      144.47      6.23 o 
   6  -3   5      267.00      267.02     20.91 o 
   7  -3   5       28.68       26.14      6.97 o 
   8  -3   5        5.39        3.19      5.38 o 
  -8  -2   5       13.44        6.46      7.45 o 
  -7  -2   5       56.84       59.48      7.99 o 
  -6  -2   5      144.87      140.14      9.41 o 
  -5  -2   5       22.47       24.62      3.32 o 
  -4  -2   5       83.42       84.75      3.78 o 
  -3  -2   5      109.48      110.51      3.24 o 
  -2  -2   5     1932.71     1839.04     15.41 o 
  -1  -2   5      493.31      510.43      5.75 o 
   0  -2   5      565.49      550.56      5.47 o 
   1  -2   5      517.42      528.33      6.02 o 
   2  -2   5      130.95      139.30      3.62 o 
   3  -2   5      201.43      210.54      3.65 o 
   4  -2   5      164.63      158.69      4.77 o 
   5  -2   5       25.11       20.87      4.05 o 
   6  -2   5      233.97      238.90      9.16 o 
   7  -2   5      173.90      168.81      8.77 o 
   8  -2   5       26.04       13.27      5.64 o 
   9  -2   5       28.98       42.43     17.56 o 
  -8  -1   5       44.52       50.47      8.36 o 
  -7  -1   5       99.85      111.30      9.19 o 
  -6  -1   5      223.42      227.30     10.77 o 
  -5  -1   5       73.48       73.38      6.10 o 
  -4  -1   5       18.52       19.75      1.79 o 
  -3  -1   5      128.38      139.30      3.19 o 
  -2  -1   5       51.48       46.46      1.68 o 
  -1  -1   5      837.39      858.05      7.49 o 
   0  -1   5      434.91      484.27      4.51 o 
   1  -1   5      586.05      582.83      6.96 o 
   2  -1   5     2461.69     2344.03     23.14 o 
   3  -1   5        9.56       17.59      1.43 o 
   4  -1   5       56.80       61.76      2.84 o 
   5  -1   5      258.31      249.22      6.65 o 
   6  -1   5      116.41      108.54      7.04 o 
   7  -1   5       20.26       22.47      5.59 o 
   8  -1   5       43.11       41.63      8.08 o 
   9  -1   5       19.83       18.51      6.42 o 
  -8   0   5        3.17        0.38      6.36 o 
  -7   0   5        1.94       -5.29      5.29 o 
  -6   0   5      368.33      369.39     11.76 o 
  -5   0   5      537.46      530.40     10.73 o 
  -4   0   5        0.78       -1.55      1.55 o 
  -3   0   5      210.71      185.54      3.74 o 
  -2   0   5      151.89      129.35      3.54 o 
  -1   0   5      356.02      345.99      4.45 o 
   0   0   5      128.15      137.02      2.73 o 
   1   0   5      464.37      450.03      5.18 o 
   2   0   5      877.71      903.63      8.48 o 
   3   0   5     6779.89     6731.30     54.78 o 
   4   0   5      828.38      810.84     10.18 o 
   5   0   5       13.30       17.07      4.35 o 
   6   0   5      608.20      599.62     17.27 o 
   7   0   5        0.78        0.48      4.57 o 
   8   0   5       10.67       10.49      5.89 o 
   9   0   5        0.89        3.10      8.32 o 
  -8   1   5       16.77       16.56      5.90 o 
  -7   1   5        6.51       -4.06      4.52 o 
  -6   1   5       84.40       87.06      6.55 o 
  -5   1   5      504.64      493.00     10.21 o 
  -4   1   5     1529.22     1520.06     20.00 o 
  -3   1   5      686.82      684.96     10.78 o 
  -2   1   5      253.99      237.26      6.57 o 
  -1   1   5     1487.22     1578.97     14.58 o 
   0   1   5        4.76        3.53      0.75 o 
   1   1   5      250.38      244.56      2.85 o 
   2   1   5        6.89       12.45      1.02 o 
   3   1   5     2565.14     2502.25     21.57 o 
   4   1   5       38.24       51.97      2.95 o 
   5   1   5       22.28       22.95      3.08 o 
   6   1   5      325.29      351.14      7.60 o 
   7   1   5      109.14       96.68      6.56 o 
   8   1   5        1.30       11.75      7.04 o 
   9   1   5        0.06       -2.86      6.08 o 
  -8   2   5        3.28       10.97      7.90 o 
  -7   2   5        1.99        1.00      4.63 o 
  -6   2   5       27.29       25.94      4.99 o 
  -5   2   5      139.49      140.33      6.23 o 
  -4   2   5      287.88      265.77      6.82 o 
  -3   2   5        0.67        3.18      1.66 o 
  -2   2   5      726.18      742.14     10.75 o 
  -1   2   5     3418.64     3519.27     30.10 o 
   0   2   5      997.55     1117.89      9.90 o 
   1   2   5      105.44      107.98      1.92 o 
   2   2   5      296.23      301.09      2.96 o 
   3   2   5       11.15       10.23      1.00 o 
   4   2   5      941.75      911.44      8.20 o 
   5   2   5      271.93      287.22      5.63 o 
   6   2   5      214.56      213.87      6.12 o 
   7   2   5       67.73       71.93      9.77 o 
   8   2   5       11.74        8.34      4.76 o 
   9   2   5        4.76        5.54      5.40 o 
  -8   3   5       14.23       19.78     14.64 o 
  -7   3   5       65.60       66.70      7.00 o 
  -6   3   5      182.32      175.90      8.40 o 
  -5   3   5      203.63      204.79      8.09 o 
  -4   3   5       60.54       62.38      6.55 o 
  -3   3   5      130.02      114.83      3.52 o 
  -2   3   5       88.21      102.63      4.10 o 
  -1   3   5     1287.49     1283.56     14.21 o 
   0   3   5     2521.41     2748.31     22.93 o 
   1   3   5     3090.12     3484.97     22.02 o 
   2   3   5      762.43      730.45      6.63 o 
   3   3   5       55.08       62.64      1.96 o 
   4   3   5       76.17       67.14      2.16 o 
   5   3   5       33.74       34.86      3.64 o 
   6   3   5        5.80        9.17      3.31 o 
   7   3   5        7.47        5.05      4.10 o 
   8   3   5       18.98       20.97      4.98 o 
   9   3   5       13.74       12.39      5.39 o 
  -8   4   5        0.44      -11.35     11.35 o 
  -7   4   5       15.50       21.43      7.47 o 
  -6   4   5      354.88      384.56     14.97 o 
  -5   4   5       67.07       68.39      5.70 o 
  -4   4   5        1.21       -0.95      2.18 o 
  -3   4   5      144.59      142.92      3.98 o 
  -2   4   5      110.84      114.16      3.08 o 
  -1   4   5      172.53      163.16      3.96 o 
   0   4   5     3654.48     3926.95     36.96 o 
   1   4   5     3269.48     3660.80     26.13 o 
   2   4   5       89.81       96.32      2.30 o 
   3   4   5      808.50      794.71      7.39 o 
   4   4   5      306.59      300.63      4.66 o 
   5   4   5        8.45        6.45      1.77 o 
   6   4   5      100.38      104.21      5.98 o 
   7   4   5        0.02       -2.38      3.28 o 
   8   4   5       40.97       46.51      5.27 o 
   9   4   5        8.97        9.07      5.46 o 
  -8   5   5       19.64       10.31     15.48 o 
  -7   5   5       50.43       55.62     16.94 o 
  -6   5   5      116.01      128.06     13.62 o 
  -5   5   5       72.43       71.43      7.83 o 
  -4   5   5     1198.44     1150.99     37.94 o 
  -3   5   5      360.59      348.20      8.19 o 
  -2   5   5      244.30      227.28      6.01 o 
  -1   5   5      878.49      771.87     10.38 o 
   0   5   5      249.75      252.82      4.44 o 
   1   5   5       14.47       19.27      1.47 o 
   2   5   5       32.59       40.45      1.96 o 
   3   5   5      195.05      181.24      3.31 o 
   4   5   5      576.76      571.92      7.89 o 
   5   5   5      136.76      136.29      4.14 o 
   6   5   5       60.31       56.14      5.37 o 
   7   5   5       55.08       58.18      5.15 o 
   8   5   5       10.83       12.96      4.37 o 
   9   5   5        0.88       10.41      7.09 o 
  -7   6   5        1.52       -2.50     13.06 o 
  -6   6   5       29.88       35.13      7.40 o 
  -5   6   5        1.58       -0.53      5.24 o 
  -4   6   5      112.15      114.89     11.70 o 
  -3   6   5      238.03      232.69      7.08 o 
  -2   6   5      113.16      109.99      4.18 o 
  -1   6   5      711.22      674.29     10.89 o 
   0   6   5     1879.59     1839.74     17.75 o 
   1   6   5        0.95        3.70      1.45 o 
   2   6   5      163.26      157.88      3.75 o 
   3   6   5      381.22      376.69      5.30 o 
   4   6   5        0.42        0.88      1.74 o 
   5   6   5       32.76       34.41      3.10 o 
   6   6   5       73.56       66.56      4.03 o 
   7   6   5       85.79       96.60      6.80 o 
   8   6   5       44.14       40.71      6.24 o 
  -7   7   5       36.75       54.24     16.81 o 
  -6   7   5       15.64       10.64     11.18 o 
  -5   7   5      144.28      156.54     15.65 o 
  -4   7   5      157.18      170.55      8.95 o 
  -3   7   5       37.93       49.04      6.95 o 
  -2   7   5        5.08        2.17      1.92 o 
  -1   7   5        0.52       -0.98      1.67 o 
   0   7   5      164.66      154.44      7.12 o 
   1   7   5      316.47      312.13      7.09 o 
   2   7   5      787.93      800.93     12.26 o 
   3   7   5     2353.03     2379.95     48.53 o 
   4   7   5     1140.85     1159.43     30.76 o 
   5   7   5       52.11       57.63      4.41 o 
   6   7   5       36.65       34.01      5.61 o 
   7   7   5        4.90        1.41      3.36 o 
   8   7   5        4.28       -0.74      7.95 o 
  -6   8   5        1.61       -0.04     11.47 o 
  -5   8   5       84.85       86.79      9.61 o 
  -4   8   5      618.48      635.70     16.15 o 
  -3   8   5      358.66      333.08     11.21 o 
  -2   8   5       39.50       44.25      5.64 o 
  -1   8   5      197.87      196.63      7.25 o 
   0   8   5       14.22       13.07      2.96 o 
   1   8   5      123.72      123.98      7.36 o 
   2   8   5       15.21       11.63      3.58 o 
   3   8   5      931.03      947.33     26.94 o 
   4   8   5      147.00      146.72      6.05 o 
   5   8   5       23.02       24.23      3.80 o 
   6   8   5        0.75        0.97      3.32 o 
   7   8   5        6.14        3.28      4.00 o 
  -6   9   5        3.04        5.72     12.56 o 
  -5   9   5        9.85        5.26     11.97 o 
  -4   9   5      424.26      436.27     13.79 o 
  -3   9   5      287.40      299.32     11.49 o 
  -2   9   5        5.10        1.22      2.97 o 
  -1   9   5      108.28      105.93      6.64 o 
   0   9   5      145.59      142.27      7.14 o 
   1   9   5      111.93      111.69     11.69 o 
   2   9   5        8.24        7.28      3.00 o 
   3   9   5        3.78        7.48      2.99 o 
   4   9   5        3.94        1.70      3.04 o 
   5   9   5      101.37       96.97      6.06 o 
   6   9   5       32.04       29.79      4.55 o 
   7   9   5       40.20       39.46     10.22 o 
  -5  10   5        2.49        7.76     11.39 o 
  -4  10   5        0.37        3.06      5.76 o 
  -3  10   5       37.98       55.03      7.03 o 
  -2  10   5       36.08       38.45      7.61 o 
  -1  10   5       42.19       43.77      5.46 o 
   0  10   5      225.71      226.93      9.12 o 
   1  10   5      115.78      120.96      7.72 o 
   2  10   5        4.59        3.14      3.14 o 
   3  10   5        9.80        9.33      3.37 o 
   4  10   5        0.23        3.95      3.23 o 
   5  10   5        6.58        5.21      3.84 o 
   6  10   5       49.81       53.81      6.51 o 
  -4  11   5       18.67       19.69     13.48 o 
  -3  11   5        4.44       -6.50      6.50 o 
  -2  11   5      103.20      130.08     11.38 o 
  -1  11   5       39.08       31.75      5.95 o 
   0  11   5      134.55      130.55      8.42 o 
   1  11   5      295.88      302.94     11.95 o 
   2  11   5       48.36       42.30      4.66 o 
   3  11   5        2.25        1.68      3.55 o 
   4  11   5       30.22       30.38      5.44 o 
   5  11   5        1.32        2.45      4.67 o 
  -2  12   5        2.98        7.24      7.70 o 
  -1  12   5        5.05        1.46      5.07 o 
   0  12   5        2.88        3.59      3.69 o 
   1  12   5        6.94        4.26      4.40 o 
   2  12   5       26.87       29.95      5.50 o 
   3  12   5       15.62       11.67      5.22 o 
  -3 -10   6        1.95       -1.18      5.91 o 
  -2 -10   6        1.38        0.04      3.92 o 
  -1 -10   6        3.56        1.52      5.37 o 
   0 -10   6       21.84       16.48      7.28 o 
   1 -10   6       58.15       57.47      8.83 o 
   2 -10   6       17.88       20.80      7.38 o 
   3 -10   6       33.05       28.08     11.93 o 
  -4  -9   6       64.52       51.76      7.01 o 
  -3  -9   6       51.95       50.84      6.72 o 
  -2  -9   6       75.29       64.00      5.41 o 
  -1  -9   6      120.92      118.18      6.35 o 
   0  -9   6       53.21       55.40      7.50 o 
   1  -9   6        3.64        6.06      5.08 o 
   2  -9   6        4.94        5.64      5.63 o 
   3  -9   6       13.41       11.77      8.64 o 
   4  -9   6      100.86      103.97     10.54 o 
  -5  -8   6        0.08        4.89      5.34 o 
  -4  -8   6       15.76       12.28      7.21 o 
  -3  -8   6      143.88      146.90      8.21 o 
  -2  -8   6       80.92       94.09     13.46 o 
  -1  -8   6      124.35      143.60      7.82 o 
   0  -8   6      399.07      410.20     12.95 o 
   1  -8   6       62.83       67.77     11.41 o 
   2  -8   6        0.65        3.30      4.75 o 
   3  -8   6        5.43        2.96      5.33 o 
   4  -8   6        3.40        8.96      5.84 o 
   5  -8   6        0.18       10.76      6.39 o 
  -6  -7   6        0.69        3.95      5.09 o 
  -5  -7   6      124.23      122.72      8.27 o 
  -4  -7   6      100.50      112.58      6.27 o 
  -3  -7   6       21.49       20.28      4.83 o 
  -2  -7   6        2.57       -0.42      2.89 o 
  -1  -7   6       74.94       81.16      4.86 o 
   0  -7   6      393.32      413.72      9.03 o 
   1  -7   6      178.78      181.86      9.67 o 
   2  -7   6       32.82       22.03      7.03 o 
   3  -7   6       68.12       67.99      6.86 o 
   4  -7   6       91.60       94.07      7.75 o 
   5  -7   6        0.01       -3.27      5.06 o 
   6  -7   6        8.84       18.95     10.13 o 
  -7  -6   6        3.45        9.00      7.26 o 
  -6  -6   6       74.45       74.59      6.90 o 
  -5  -6   6      179.46      193.48      8.69 o 
  -4  -6   6      255.27      279.66      8.02 o 
  -3  -6   6       70.77       72.52      4.66 o 
  -2  -6   6       91.89      107.50      5.30 o 
  -1  -6   6       24.30       30.40      3.43 o 
   0  -6   6       59.87       69.29      3.64 o 
   1  -6   6      332.32      345.42      8.54 o 
   2  -6   6      343.65      365.56     10.72 o 
   3  -6   6       33.16       25.31      5.40 o 
   4  -6   6      200.93      206.23      9.56 o 
   5  -6   6      175.06      179.75      9.93 o 
   6  -6   6        9.41        8.29      5.66 o 
   7  -6   6        8.33       11.36     10.06 o 
  -7  -5   6       13.88       16.26      7.11 o 
  -6  -5   6       32.29       36.03      9.68 o 
  -5  -5   6      220.67      220.40      8.66 o 
  -4  -5   6       60.36       66.90      5.81 o 
  -3  -5   6      182.46      189.50      5.63 o 
  -2  -5   6     1364.56     1384.65     16.24 o 
  -1  -5   6      472.61      467.07      7.88 o 
   0  -5   6      236.92      228.67      5.04 o 
   1  -5   6       24.17       29.32      2.78 o 
   2  -5   6       44.67       48.88      4.27 o 
   3  -5   6       43.44       44.17      3.62 o 
   4  -5   6       45.86       53.95      4.53 o 
   5  -5   6      270.41      271.79     13.68 o 
   6  -5   6       52.54       46.17      6.72 o 
   7  -5   6       17.02       18.86      9.91 o 
  -7  -4   6       24.20       16.39      6.95 o 
  -6  -4   6       12.32       17.73      6.17 o 
  -5  -4   6       92.59       93.86      6.22 o 
  -4  -4   6        0.14        0.48      2.55 o 
  -3  -4   6      311.36      314.43      9.51 o 
  -2  -4   6      285.82      284.28      5.97 o 
  -1  -4   6      326.34      337.81      5.29 o 
   0  -4   6      844.84      831.20      9.06 o 
   1  -4   6     1089.08     1087.73     11.08 o 
   2  -4   6      265.76      267.50      6.07 o 
   3  -4   6        0.10       -1.20      2.18 o 
   4  -4   6       65.04       74.79      4.33 o 
   5  -4   6       77.99       78.73      4.75 o 
   6  -4   6      219.69      218.80      8.13 o 
   7  -4   6       31.50       23.67      6.61 o 
   8  -4   6       20.93       16.88      7.05 o 
  -8  -3   6       51.95       61.11     11.01 o 
  -7  -3   6       93.51      107.86     10.07 o 
  -6  -3   6       82.34       84.57     31.00 o 
  -5  -3   6      215.79      209.99     20.63 o 
  -4  -3   6       26.36       29.03      3.29 o 
  -3  -3   6      108.10      106.25      3.84 o 
  -2  -3   6        0.52       -0.28      1.43 o 
  -1  -3   6      367.60      362.56      4.78 o 
   0  -3   6      170.17      159.60      2.93 o 
   1  -3   6     1361.64     1396.22     13.01 o 
   2  -3   6      340.38      332.26      5.89 o 
   3  -3   6        0.86        2.18      2.11 o 
   4  -3   6      196.10      195.03      5.69 o 
   5  -3   6        8.37        2.05      3.99 o 
   6  -3   6      121.33      120.35     14.81 o 
   7  -3   6        7.19        4.67      4.23 o 
   8  -3   6        0.08        3.28      4.64 o 
  -8  -2   6       10.25        8.22      7.17 o 
  -7  -2   6       60.36       60.84      8.32 o 
  -6  -2   6      249.93      239.72     24.43 o 
  -5  -2   6      177.46      161.60      9.29 o 
  -4  -2   6       44.43       49.52      4.06 o 
  -3  -2   6      313.05      309.14      5.35 o 
  -2  -2   6       23.12       23.59      1.91 o 
  -1  -2   6       48.36       44.26      1.88 o 
   0  -2   6      295.15      280.99      3.68 o 
   1  -2   6      150.89      143.22      3.20 o 
   2  -2   6     1938.16     1851.91     17.92 o 
   3  -2   6      271.59      299.62      6.17 o 
   4  -2   6      145.21      148.22      6.42 o 
   5  -2   6      211.01      201.16      8.05 o 
   6  -2   6      257.59      256.96     12.54 o 
   7  -2   6       57.48       52.57      6.44 o 
   8  -2   6       16.96        7.98      5.68 o 
   9  -2   6        1.17       22.53     17.06 o 
  -8  -1   6        0.77        6.64      6.91 o 
  -7  -1   6        0.18        3.64      5.98 o 
  -6  -1   6      114.57       98.61      8.44 o 
  -5  -1   6      215.21      202.34      7.31 o 
  -4  -1   6      258.47      254.77      5.94 o 
  -3  -1   6     1730.73     1709.44     16.76 o 
  -2  -1   6     1403.01     1448.49     14.01 o 
  -1  -1   6      400.58      428.20      5.05 o 
   0  -1   6       14.89       19.54      1.06 o 
   1  -1   6       94.14       97.67      2.65 o 
   2  -1   6     1097.74     1077.10     12.86 o 
   3  -1   6      226.97      222.02      5.32 o 
   4  -1   6      135.03      145.62      6.30 o 
   5  -1   6       11.57        5.37      3.61 o 
   6  -1   6      170.24      149.58      7.88 o 
   7  -1   6        0.22       -4.08      4.44 o 
   8  -1   6       46.47       40.47      6.70 o 
   9  -1   6       17.24       13.92      8.85 o 
  -8   0   6       63.01       55.31      8.88 o 
  -7   0   6       64.75       70.19      8.30 o 
  -6   0   6       36.45       34.04      5.31 o 
  -5   0   6      162.84      164.75      6.44 o 
  -4   0   6      273.52      267.24      6.83 o 
  -3   0   6      988.44     1030.75     12.81 o 
  -2   0   6      348.24      346.36      6.82 o 
   1   0   6     1052.23     1002.59     10.39 o 
   2   0   6       23.36       31.44      2.32 o 
   3   0   6     1021.91      966.95     10.21 o 
   4   0   6       85.19       90.79      3.84 o 
   5   0   6       12.19        9.70      6.81 o 
   6   0   6      405.93      467.94     18.85 o 
   7   0   6      165.88      170.00      8.97 o 
   8   0   6       34.65       28.63      6.09 o 
   9   0   6       12.60        9.54      9.31 o 
  -8   1   6      183.87      212.87     12.62 o 
  -7   1   6      106.49      104.78      8.06 o 
  -6   1   6      110.75      118.16     15.06 o 
  -5   1   6        2.80        1.60      2.83 o 
  -4   1   6        2.43       -0.08      1.90 o 
  -3   1   6      262.06      234.02      5.34 o 
  -2   1   6        2.38        0.79      1.45 o 
  -1   1   6     1770.06     1831.85     16.95 o 
   0   1   6      934.00     1017.14     10.01 o 
   1   1   6      689.33      705.34      5.59 o 
   2   1   6     1542.17     1586.17     13.50 o 
   3   1   6        6.55        6.27      1.22 o 
   4   1   6        0.84       -0.80      1.46 o 
   5   1   6        0.58       -1.31      2.09 o 
   6   1   6       64.15       79.43      7.14 o 
   7   1   6      128.96      131.75      8.17 o 
   8   1   6       38.33       31.88      6.11 o 
   9   1   6        3.48        0.68      8.14 o 
  -8   2   6       28.13       25.60      6.64 o 
  -7   2   6       23.35       19.74      5.51 o 
  -6   2   6      192.11      184.79      8.85 o 
  -5   2   6      427.38      438.92     11.76 o 
  -4   2   6      181.73      186.54      6.07 o 
  -3   2   6      398.24      380.92      7.85 o 
  -2   2   6      667.14      608.11      8.70 o 
  -1   2   6      714.83      714.54      9.34 o 
   0   2   6      397.87      462.11      5.15 o 
   1   2   6      154.60      184.11      2.31 o 
   2   2   6     2570.76     2628.71     15.88 o 
   3   2   6      682.97      686.21      6.63 o 
   4   2   6        0.75        1.02      1.59 o 
   5   2   6       78.35       79.22      3.85 o 
   6   2   6      125.57      140.05      5.34 o 
   7   2   6       21.20       21.83      4.56 o 
   8   2   6       40.34       42.88      5.91 o 
   9   2   6        2.05        3.15      6.46 o 
  -8   3   6        0.03       -2.38     11.68 o 
  -7   3   6        5.45        0.20      4.92 o 
  -6   3   6        2.54       -2.85      4.42 o 
  -5   3   6      719.84      714.43     15.38 o 
  -4   3   6      123.70      128.45      5.37 o 
  -3   3   6      179.37      160.58      5.17 o 
  -2   3   6     2193.07     2113.76     24.71 o 
  -1   3   6      740.39      739.40      9.84 o 
   0   3   6       34.74       48.77      1.89 o 
   1   3   6      485.23      518.03      4.81 o 
   2   3   6      742.45      763.68      6.59 o 
   3   3   6      520.77      498.57      5.90 o 
   4   3   6      808.08      794.05      7.75 o 
   5   3   6       94.16      101.43      3.86 o 
   6   3   6      263.88      276.77      6.93 o 
   7   3   6      207.12      206.61     12.86 o 
   8   3   6        0.06       -1.47      5.78 o 
   9   3   6        0.55       -1.90      5.12 o 
  -8   4   6        0.21       -5.84     12.68 o 
  -7   4   6       58.49       67.92     26.85 o 
  -6   4   6      484.64      537.36     18.37 o 
  -5   4   6      333.25      328.55     19.88 o 
  -4   4   6        5.07        3.95      2.58 o 
  -3   4   6       88.31       87.56      4.31 o 
  -2   4   6      363.71      365.83      6.77 o 
  -1   4   6     2260.59     2200.50     26.83 o 
   0   4   6      433.90      456.20      5.68 o 
   1   4   6     1551.36     1686.42     13.06 o 
   2   4   6     1318.76     1355.42     11.65 o 
   3   4   6      524.96      539.61      5.94 o 
   4   4   6      576.78      595.31      6.98 o 
   5   4   6       56.77       53.24      2.79 o 
   6   4   6      141.00      144.30      5.34 o 
   7   4   6      225.48      218.41      7.35 o 
   8   4   6       16.93       16.12      5.63 o 
   9   4   6        6.21        9.01      5.49 o 
  -7   5   6       27.42       28.61     15.71 o 
  -6   5   6      824.97      886.64     32.40 o 
  -5   5   6     1215.89     1193.32     28.03 o 
  -4   5   6      168.33      177.44     16.42 o 
  -3   5   6      122.01      118.95      5.43 o 
  -2   5   6        2.15        1.09      2.01 o 
  -1   5   6      565.93      533.29      8.25 o 
   0   5   6      411.59      381.90      5.65 o 
   1   5   6      190.01      224.93      3.58 o 
   2   5   6      226.64      222.06      4.44 o 
   3   5   6      783.13      754.35      7.59 o 
   4   5   6       95.08      101.90      3.40 o 
   5   5   6        0.48       -0.47      1.68 o 
   6   5   6        0.51       -1.74      3.04 o 
   7   5   6       20.17       19.03      4.01 o 
   8   5   6       51.73       56.51      5.66 o 
  -7   6   6        0.98        0.71     12.73 o 
  -6   6   6       92.72       87.93     10.14 o 
  -5   6   6      201.37      223.83     11.93 o 
  -4   6   6        5.66       11.47      6.53 o 
  -3   6   6        7.40        4.36      2.70 o 
  -2   6   6      165.65      144.56      9.24 o 
  -1   6   6      105.80      109.43      4.09 o 
   0   6   6      131.86      133.28      4.27 o 
   1   6   6      116.80      123.29      4.68 o 
   2   6   6      107.80      113.62      3.17 o 
   3   6   6      365.10      358.70      5.27 o 
   4   6   6      744.11      745.38      9.75 o 
   5   6   6      248.40      253.98      6.20 o 
   6   6   6        3.72       -0.68      2.73 o 
   7   6   6        0.94       -0.86      3.54 o 
   8   6   6       23.72       21.53      4.83 o 
  -7   7   6        4.63       -0.33     13.68 o 
  -6   7   6        4.04        6.71      7.32 o 
  -5   7   6       22.18       20.45      7.32 o 
  -4   7   6      226.64      225.63      9.93 o 
  -3   7   6      183.37      182.94      9.92 o 
  -2   7   6      187.25      191.69      8.34 o 
  -1   7   6      405.96      417.95      8.01 o 
   0   7   6       63.60       72.54      3.75 o 
   1   7   6      104.05       99.08      3.68 o 
   2   7   6        5.02        3.55      2.26 o 
   3   7   6       12.12       11.30      2.92 o 
   4   7   6     1411.08     1481.49     32.87 o 
   5   7   6      484.19      479.32     11.97 o 
   6   7   6       63.17       55.49      4.16 o 
   7   7   6       52.45       56.17      6.00 o 
   8   7   6        3.52       10.55      5.00 o 
  -6   8   6        0.84       18.94     13.23 o 
  -5   8   6       19.60       33.95      7.83 o 
  -4   8   6       15.12       16.96      5.46 o 
  -3   8   6      198.18      202.03      9.59 o 
  -2   8   6       70.43       67.08      6.29 o 
  -1   8   6      211.15      198.52     10.58 o 
   0   8   6      623.37      604.77     14.70 o 
   1   8   6       12.15       16.98      3.29 o 
   2   8   6       75.54       74.75      6.21 o 
   3   8   6       38.39       40.52      3.94 o 
   4   8   6       13.94       13.29      3.57 o 
   5   8   6       86.98       79.56      7.67 o 
   6   8   6       98.06       92.18      5.78 o 
   7   8   6       24.97       16.23      4.98 o 
  -5   9   6        9.26        5.07      6.20 o 
  -4   9   6        5.41        5.01      5.17 o 
  -3   9   6       36.14       35.40      6.18 o 
  -2   9   6       43.81       44.98     14.42 o 
  -1   9   6      116.04      107.94      6.04 o 
   0   9   6      482.87      471.37     12.44 o 
   1   9   6      301.98      288.63     13.35 o 
   2   9   6        1.13       -2.85      3.16 o 
   3   9   6      121.63      133.01      7.05 o 
   4   9   6      307.57      302.98     10.57 o 
   5   9   6       10.60        8.08      3.56 o 
   6   9   6        8.43        2.08      3.82 o 
   7   9   6        0.94        5.24      7.34 o 
  -4  10   6       80.48      101.53      9.23 o 
  -3  10   6       78.55       65.77      7.85 o 
  -2  10   6        4.26       -5.10      5.68 o 
  -1  10   6        2.71        1.29      6.00 o 
   0  10   6        6.57        5.59      4.13 o 
   1  10   6      261.72      272.05      9.89 o 
   2  10   6       64.72       67.75      5.00 o 
   3  10   6        6.08        2.17      2.99 o 
   4  10   6       12.36       12.32      3.77 o 
   5  10   6        3.32        1.03      3.75 o 
   6  10   6       11.01        5.08      4.93 o 
  -3  11   6      107.28      108.83     12.73 o 
  -2  11   6       16.11       18.41      7.92 o 
  -1  11   6        5.53        2.38      6.95 o 
   0  11   6        0.67       -1.71      4.49 o 
   1  11   6       29.59       43.85      6.28 o 
   2  11   6        2.68       -0.43      4.00 o 
   3  11   6        1.64       -0.32      3.33 o 
   4  11   6       34.70       24.97      4.65 o 
   5  11   6       39.33       33.49      5.96 o 
  -2  12   6       65.68       82.45     15.81 o 
  -1  12   6        4.72       -7.03      7.38 o 
   0  12   6        0.39       -2.36      5.52 o 
   1  12   6       35.18       29.73      4.95 o 
   2  12   6        9.16        7.27      4.41 o 
   3  12   6        2.71        3.53      4.00 o 
  -2 -10   7       82.97       87.05      8.50 o 
  -1 -10   7       60.93       60.30      9.22 o 
   0 -10   7       21.42       31.59     13.43 o 
   1 -10   7        7.11        8.70      6.77 o 
   2 -10   7       19.26       23.24     10.47 o 
  -4  -9   7        6.18        7.21      7.18 o 
  -3  -9   7        4.97        5.69      5.51 o 
  -2  -9   7        0.37       -0.37      4.95 o 
  -1  -9   7       33.79       42.11      6.18 o 
   0  -9   7       56.14       53.90      7.86 o 
   1  -9   7      114.72      112.90      9.86 o 
   2  -9   7      129.41      126.83     10.51 o 
   3  -9   7       74.50       75.95      9.87 o 
   4  -9   7        0.06        5.26     10.10 o 
  -5  -8   7       12.29        5.54      5.52 o 
  -4  -8   7      105.96       91.71      9.62 o 
  -3  -8   7      107.64      108.43      7.90 o 
  -2  -8   7       36.22       48.15     12.00 o 
  -1  -8   7        8.11        6.31      4.14 o 
   0  -8   7      165.49      151.82      9.89 o 
   1  -8   7      271.13      280.72     12.71 o 
   2  -8   7       87.84       74.10     21.59 o 
   3  -8   7      191.81      213.52     21.76 o 
   4  -8   7       78.03       88.02      8.34 o 
   5  -8   7       13.22       15.95      7.11 o 
  -6  -7   7        0.38        1.28      5.41 o 
  -5  -7   7       14.53       17.53      5.17 o 
  -4  -7   7       87.02       88.31      6.95 o 
  -3  -7   7      135.73      135.45      6.59 o 
  -2  -7   7      187.01      201.19      7.23 o 
  -1  -7   7      211.48      248.61      8.96 o 
   0  -7   7        0.10        1.40      3.26 o 
   1  -7   7       56.86       61.49     18.71 o 
   2  -7   7        7.22        4.64      4.62 o 
   3  -7   7       17.35       15.97      5.00 o 
   4  -7   7      142.96      136.43      9.51 o 
   5  -7   7       63.04       65.77      7.97 o 
   6  -7   7        3.12        8.25      7.89 o 
  -6  -6   7        0.28       -1.19      6.37 o 
  -5  -6   7        0.63        2.84      4.53 o 
  -4  -6   7       41.81       41.28      5.50 o 
  -3  -6   7      181.79      199.92     10.14 o 
  -2  -6   7        5.60        6.56      3.05 o 
  -1  -6   7       38.20       34.90      4.07 o 
   0  -6   7      322.89      335.09      8.22 o 
   1  -6   7       54.87       49.02      4.82 o 
   2  -6   7        1.55       -2.76      3.62 o 
   3  -6   7       41.71       44.17      5.92 o 
   4  -6   7       82.42       87.69      7.63 o 
   5  -6   7      158.00      177.35     16.65 o 
   6  -6   7        5.59        5.66      6.27 o 
   7  -6   7       18.26       22.53      9.43 o 
  -7  -5   7       20.32       18.78      7.34 o 
  -6  -5   7       34.23       24.30      6.96 o 
  -5  -5   7      108.83      106.88      7.06 o 
  -4  -5   7       19.55       18.59      4.34 o 
  -3  -5   7       83.07       96.28      8.25 o 
  -2  -5   7       64.42       68.74      4.48 o 
  -1  -5   7        4.63        3.91      2.60 o 
   0  -5   7      604.10      632.73      9.06 o 
   1  -5   7      533.95      534.30     10.42 o 
   2  -5   7        4.43        4.20      2.63 o 
   3  -5   7       35.94       33.76      3.55 o 
   4  -5   7        3.32        3.76      2.85 o 
   5  -5   7       72.02       65.35      7.10 o 
   6  -5   7        2.79        2.28      5.46 o 
   7  -5   7        0.89       -1.45      5.79 o 
  -7  -4   7       54.55       50.94     10.41 o 
  -6  -4   7      147.04      158.12     11.58 o 
  -5  -4   7       91.39       94.96     16.77 o 
  -4  -4   7      157.09      161.07      6.10 o 
  -3  -4   7      887.00      862.91     13.47 o 
  -2  -4   7     1088.15     1062.60     13.20 o 
  -1  -4   7      122.58      117.37      3.91 o 
   0  -4   7        2.38        1.43      1.70 o 
   1  -4   7      313.97      338.72      5.66 o 
   2  -4   7      246.75      251.62      6.15 o 
   3  -4   7       75.57       87.46      4.43 o 
   4  -4   7      181.62      197.15      6.19 o 
   5  -4   7       90.82       85.69      5.07 o 
   6  -4   7        0.03        1.72      3.17 o 
   7  -4   7        3.95        4.19      3.69 o 
   8  -4   7        7.06        1.31      8.98 o 
  -7  -3   7       55.37       69.68      9.16 o 
  -6  -3   7       92.01       93.78      8.91 o 
  -5  -3   7      101.73      105.17      8.35 o 
  -4  -3   7       11.28        8.48      2.94 o 
  -3  -3   7       80.18       66.20      4.08 o 
  -2  -3   7      156.19      151.94      4.07 o 
  -1  -3   7      512.66      500.40      6.60 o 
   0  -3   7      695.53      672.49      7.78 o 
   1  -3   7       22.31       25.23      2.08 o 
   2  -3   7      512.46      506.36      7.80 o 
   3  -3   7       24.37       32.52      3.13 o 
   4  -3   7      120.33      119.73      5.03 o 
   5  -3   7      375.96      405.35      8.80 o 
   6  -3   7       65.32       60.09      5.43 o 
   7  -3   7        3.17        2.02      4.35 o 
   8  -3   7       18.07       18.71      5.48 o 
  -8  -2   7       25.73       18.64     11.74 o 
  -7  -2   7        8.32        2.16      6.74 o 
  -6  -2   7        5.63       10.54      5.58 o 
  -5  -2   7        4.25        5.50      4.59 o 
  -4  -2   7       33.38       30.32      3.70 o 
  -3  -2   7      922.89      899.95     13.62 o 
  -2  -2   7     1388.23     1373.17     15.67 o 
  -1  -2   7      266.28      281.74      4.13 o 
   0  -2   7      271.99      260.17      3.70 o 
   1  -2   7      216.37      226.59      4.18 o 
   2  -2   7       48.69       55.12      3.06 o 
   3  -2   7       45.13       45.09      3.40 o 
   4  -2   7        6.26        5.71      2.78 o 
   5  -2   7      375.78      399.00     11.10 o 
   6  -2   7      232.65      217.98      9.26 o 
   7  -2   7        0.99        4.08      4.75 o 
   8  -2   7        2.49        9.15      6.37 o 
  -8  -1   7       19.97        5.00      9.72 o 
  -7  -1   7      218.54      217.15     12.31 o 
  -6  -1   7      135.69      134.51      9.69 o 
  -5  -1   7       17.78        9.93      4.29 o 
  -4  -1   7       17.25       13.71      2.98 o 
  -3  -1   7        8.15       11.70      2.24 o 
  -2  -1   7      677.18      711.40      9.59 o 
  -1  -1   7     1378.29     1455.87     12.83 o 
   0  -1   7      326.32      335.44      4.12 o 
   1  -1   7     1640.72     1592.33     15.74 o 
   2  -1   7      458.18      486.89      7.18 o 
   3  -1   7        5.30        3.48      2.01 o 
   4  -1   7       81.08       79.21      4.63 o 
   5  -1   7      339.40      348.35     10.22 o 
   6  -1   7        2.37        2.03      4.87 o 
   7  -1   7       29.80       37.09      5.95 o 
   8  -1   7       27.42       14.11      5.75 o 
  -8   0   7        0.18       -5.07      6.66 o 
  -7   0   7       53.79       59.80      8.39 o 
  -6   0   7       98.39      104.07      7.65 o 
  -5   0   7       55.12       55.18      5.86 o 
  -4   0   7      299.92      291.88      7.78 o 
  -3   0   7      906.04      889.73     12.03 o 
  -2   0   7       18.60       25.67      2.85 o 
  -1   0   7      315.89      321.13      4.54 o 
   0   0   7      433.70      488.07      5.10 o 
   1   0   7       12.66       12.33      1.60 o 
   2   0   7      658.14      641.14      7.96 o 
   3   0   7      715.25      699.15     10.21 o 
   4   0   7      228.33      228.82      7.56 o 
   5   0   7     1317.40     1265.22     20.99 o 
   6   0   7       16.27       17.21      4.67 o 
   7   0   7       66.44       56.57      8.37 o 
   8   0   7        9.75        2.51      5.11 o 
   9   0   7        0.67        7.07      7.65 o 
  -8   1   7       32.96       39.06      8.35 o 
  -7   1   7       69.60       78.88      7.74 o 
  -6   1   7       73.24       76.61      7.06 o 
  -5   1   7      708.28      696.79     15.53 o 
  -4   1   7      602.75      585.39      9.79 o 
  -3   1   7     1018.08     1008.69     13.10 o 
  -2   1   7     2620.75     2752.73     27.36 o 
  -1   1   7      142.30      158.95      4.18 o 
   0   1   7        2.43        5.25      1.04 o 
   1   1   7      486.60      507.61      4.84 o 
   2   1   7      595.33      553.66      5.51 o 
   3   1   7      639.67      648.16      7.50 o 
   4   1   7       87.93      101.14      3.87 o 
   5   1   7      243.55      262.56      8.70 o 
   6   1   7      206.38      260.11      9.67 o 
   7   1   7       25.39       31.10      5.67 o 
   8   1   7        1.00        3.28      5.15 o 
   9   1   7        1.42        2.29      9.00 o 
  -8   2   7       36.96       31.76      8.43 o 
  -7   2   7       84.87       91.19      8.10 o 
  -6   2   7       12.14       16.36      8.08 o 
  -5   2   7       86.35       79.15      5.10 o 
  -4   2   7       40.37       31.52      3.12 o 
  -3   2   7      343.27      316.98      6.60 o 
  -2   2   7     1480.11     1474.75     16.77 o 
  -1   2   7      834.72      834.18     10.78 o 
   0   2   7      336.47      397.68      4.93 o 
   1   2   7      654.97      665.81      5.97 o 
   2   2   7      720.55      757.58      6.63 o 
   3   2   7        0.79       -0.72      0.94 o 
   4   2   7      355.18      352.16      6.12 o 
   5   2   7      181.78      199.02      6.45 o 
   6   2   7      393.19      396.45      9.47 o 
   7   2   7      145.79      162.32      8.29 o 
   8   2   7       15.21       21.27      6.63 o 
   9   2   7        0.18       -7.59      7.59 o 
  -8   3   7       29.09       19.29     10.64 o 
  -7   3   7       19.50       18.02      6.02 o 
  -6   3   7       79.01       89.41      8.01 o 
  -5   3   7      145.43      141.03      7.92 o 
  -4   3   7       52.93       53.61      4.19 o 
  -3   3   7       41.93       36.15      3.28 o 
  -2   3   7      739.80      697.35     11.27 o 
  -1   3   7     1449.35     1478.87     15.75 o 
   0   3   7     1170.76     1216.38     11.65 o 
   1   3   7      817.88      840.92      7.52 o 
   2   3   7     3447.70     3622.50     22.44 o 
   3   3   7     1434.01     1535.93     11.72 o 
   4   3   7       12.80       11.24      1.88 o 
   5   3   7        1.29       -1.20      2.00 o 
   6   3   7       20.00       19.57      3.92 o 
   7   3   7      140.31      146.45     10.24 o 
   8   3   7       16.42       12.51      4.99 o 
   9   3   7        0.68        4.64      5.10 o 
  -7   4   7       10.32        2.53      7.08 o 
  -6   4   7        9.95       10.48      6.69 o 
  -5   4   7      361.20      367.14     14.76 o 
  -4   4   7     1030.67     1054.23     19.11 o 
  -3   4   7       34.19       37.37      3.44 o 
  -2   4   7      158.69      161.40      5.61 o 
  -1   4   7       32.24       40.55      2.71 o 
   0   4   7     1049.83     1079.59      9.88 o 
   1   4   7      104.72      130.85      2.53 o 
   2   4   7     1243.26     1354.97     10.03 o 
   3   4   7     1652.28     1690.49     13.63 o 
   4   4   7      188.69      198.37      3.78 o 
   5   4   7       18.67       13.41      2.26 o 
   6   4   7       11.82       13.13      3.19 o 
   7   4   7        5.72        8.31      3.74 o 
   8   4   7        7.27        2.89      4.40 o 
  -7   5   7       11.86       11.73      7.71 o 
  -6   5   7        6.20       11.99      6.71 o 
  -5   5   7      589.94      629.67     19.78 o 
  -4   5   7      620.67      611.86     28.64 o 
  -3   5   7      268.57      267.18      8.34 o 
  -2   5   7     1127.54     1048.54     16.21 o 
  -1   5   7      396.58      406.60      8.69 o 
   0   5   7        1.92        1.69      1.21 o 
   1   5   7        2.20        0.47      1.05 o 
   2   5   7       99.93       98.56      2.63 o 
   3   5   7      280.44      276.83      4.61 o 
   4   5   7      315.43      303.08      4.73 o 
   5   5   7       44.48       40.72      2.93 o 
   6   5   7      140.46      145.12      6.12 o 
   7   5   7       61.47       54.38      5.18 o 
   8   5   7        0.20       -0.64      3.93 o 
  -7   6   7        1.11       -6.96      6.96 o 
  -6   6   7        0.05       -6.11      6.11 o 
  -5   6   7        2.31        4.69      6.15 o 
  -4   6   7       19.69       22.66      6.93 o 
  -3   6   7      157.32      170.52      8.48 o 
  -2   6   7       76.30       86.36      8.07 o 
  -1   6   7     1089.40     1082.06     16.56 o 
   0   6   7      268.92      273.40      6.07 o 
   1   6   7        0.94       -0.32      1.47 o 
   2   6   7      188.72      186.03      3.55 o 
   3   6   7       12.78        8.94      1.67 o 
   4   6   7       25.82       26.49      2.32 o 
   5   6   7       19.14       23.05      3.89 o 
   6   6   7        7.96       14.63      4.50 o 
   7   6   7       64.65       64.45      5.60 o 
   8   6   7       45.23       38.07      5.27 o 
  -6   7   7       11.41        8.74      7.16 o 
  -5   7   7       45.80       30.64      7.84 o 
  -4   7   7       53.65       70.26      7.16 o 
  -3   7   7        9.83        7.26      4.33 o 
  -2   7   7       65.17       58.33      9.78 o 
  -1   7   7       72.37       82.45      8.30 o 
   0   7   7      211.04      222.42      5.87 o 
   1   7   7       49.42       52.24      3.44 o 
   2   7   7       65.39       66.80      3.81 o 
   3   7   7      174.41      174.73      5.90 o 
   4   7   7       52.19       52.76      4.06 o 
   5   7   7      344.58      353.23     11.17 o 
   6   7   7       45.31       41.68      4.13 o 
   7   7   7      159.83      159.34     16.78 o 
   8   7   7       60.16       58.62      9.89 o 
  -6   8   7        0.55        1.67      7.20 o 
  -5   8   7       46.71       53.52      8.76 o 
  -4   8   7       42.98       48.01      6.98 o 
  -3   8   7       28.19       13.98      5.07 o 
  -2   8   7      463.62      396.50     12.37 o 
  -1   8   7      240.76      185.01     13.15 o 
   0   8   7      221.95      199.50      9.51 o 
   1   8   7       85.82       80.27      6.32 o 
   2   8   7       50.34       53.08      4.92 o 
   3   8   7       21.91       33.24      3.77 o 
   4   8   7       15.24       17.16      3.85 o 
   5   8   7       49.40       44.27      4.46 o 
   6   8   7       25.36       23.43      4.77 o 
   7   8   7       12.25        6.79      6.30 o 
  -5   9   7       54.43       65.38     10.06 o 
  -4   9   7      122.27      139.92     10.09 o 
  -3   9   7       84.58       87.22      8.13 o 
  -2   9   7      173.71      148.81     12.56 o 
  -1   9   7       43.86       54.44      6.29 o 
   0   9   7       10.52        5.62      3.38 o 
   1   9   7       38.83       39.65      5.00 o 
   2   9   7        7.58        8.11      3.58 o 
   3   9   7        0.53       -0.15      2.94 o 
   4   9   7       74.98       68.54      5.17 o 
   5   9   7        8.52        6.72      3.55 o 
   6   9   7        9.59        5.26      4.00 o 
  -4  10   7       25.61       28.24      7.11 o 
  -3  10   7      113.66      128.45     10.57 o 
  -2  10   7       16.27       11.24     10.37 o 
  -1  10   7       61.91       83.14     14.46 o 
   0  10   7      177.48      186.60     11.02 o 
   1  10   7       10.61        3.83      4.04 o 
   2  10   7       14.93       13.37      5.36 o 
   3  10   7       10.02        9.64      3.60 o 
   4  10   7       10.72       12.42      4.03 o 
   5  10   7       46.72       42.87      5.13 o 
   6  10   7       16.92       10.71      5.25 o 
  -3  11   7       20.64       23.40      8.82 o 
  -2  11   7       28.95       33.03      8.78 o 
  -1  11   7       61.39       67.76      9.52 o 
   0  11   7      241.88      266.35     13.59 o 
   1  11   7      185.63      198.31     13.55 o 
   2  11   7       98.92       77.62      7.28 o 
   3  11   7       52.54       47.18      6.03 o 
   4  11   7        3.44        4.92      4.12 o 
   5  11   7       11.06       16.02      6.43 o 
  -1  12   7        4.69       12.66      7.90 o 
   0  12   7       11.13       11.01      9.87 o 
   1  12   7       82.62       84.14     15.14 o 
   2  12   7       24.29       29.71      5.26 o 
   3  12   7        1.26       -1.49      4.53 o 
  -3  -9   8       32.82       38.91     10.68 o 
  -2  -9   8       53.18       49.76      8.14 o 
  -1  -9   8       42.51       32.51      7.46 o 
   0  -9   8       11.86       13.29      6.49 o 
   1  -9   8        0.62        3.88      8.28 o 
   2  -9   8        5.28       13.67      6.81 o 
   3  -9   8       15.86       17.75      7.59 o 
  -4  -8   8      131.10      178.11     11.93 o 
  -3  -8   8       17.60       17.91      6.74 o 
  -2  -8   8       19.90       23.00      6.79 o 
  -1  -8   8      181.79      205.42     14.03 o 
   0  -8   8       43.18       38.80      7.02 o 
   1  -8   8        2.30        1.36      5.21 o 
   2  -8   8       35.74       41.48      7.40 o 
   3  -8   8        0.77        0.76      5.82 o 
   4  -8   8       58.76       65.90      9.35 o 
   5  -8   8       25.67       44.37     12.25 o 
  -5  -7   8        5.62        5.18      5.31 o 
  -4  -7   8        1.44        5.29      8.60 o 
  -3  -7   8       13.21       16.26      4.85 o 
  -2  -7   8        0.18       -1.37      3.52 o 
  -1  -7   8        6.91        6.16      3.40 o 
   0  -7   8       47.86       40.88      6.47 o 
   1  -7   8      117.47      123.89      9.04 o 
   2  -7   8       85.89       76.97      8.36 o 
   3  -7   8       56.20       55.30      6.92 o 
   4  -7   8        0.48       -0.05      5.62 o 
   5  -7   8       22.38       10.81      6.49 o 
   6  -7   8        1.59       30.50     16.56 o 
  -6  -6   8       18.11       14.78      7.64 o 
  -5  -6   8       74.84       88.68      9.32 o 
  -4  -6   8      101.01      110.24     10.03 o 
  -3  -6   8       36.12       36.75      4.85 o 
  -2  -6   8       12.04       14.18      4.14 o 
  -1  -6   8        1.58       -1.74      2.45 o 
   0  -6   8        0.30        2.98      3.01 o 
   1  -6   8       61.15       60.72      5.37 o 
   2  -6   8       49.74       53.86      5.05 o 
   3  -6   8      152.29      158.18      8.90 o 
   4  -6   8      176.64      172.07      9.74 o 
   5  -6   8        0.49        2.00      5.76 o 
   6  -6   8        0.08        1.34      6.30 o 
  -6  -5   8        4.56       10.20      9.30 o 
  -5  -5   8       89.53       89.80      9.16 o 
  -4  -5   8      227.38      233.10     14.53 o 
  -3  -5   8      732.89      753.95     23.45 o 
  -2  -5   8        9.53        2.98      4.75 o 
  -1  -5   8       33.99       37.50      3.73 o 
   0  -5   8      372.24      408.64     10.59 o 
   1  -5   8        3.33        0.44      2.86 o 
   2  -5   8        6.71        4.00      3.06 o 
   3  -5   8       27.07       30.54      3.74 o 
   4  -5   8       52.20       53.75      4.54 o 
   5  -5   8        9.92        0.98      4.19 o 
   6  -5   8        1.76        0.78      6.78 o 
   7  -5   8       13.01       26.07     10.89 o 
  -7  -4   8       59.06       55.25      9.17 o 
  -6  -4   8        0.90        0.99      6.30 o 
  -5  -4   8        4.66        0.71      5.47 o 
  -4  -4   8      246.82      249.53     11.34 o 
  -3  -4   8      122.45      122.49      8.86 o 
  -2  -4   8       27.92       29.94      4.26 o 
  -1  -4   8      134.72      142.20      4.60 o 
   0  -4   8       47.55       49.81      3.12 o 
   1  -4   8       77.33       86.25      4.45 o 
   2  -4   8        0.47       -0.44      2.13 o 
   3  -4   8      159.01      151.17      5.78 o 
   4  -4   8       15.02       13.04      4.15 o 
   5  -4   8      215.38      239.32      7.64 o 
   6  -4   8       18.32       16.42      4.10 o 
   7  -4   8       10.12        3.07      4.30 o 
  -7  -3   8       49.15       33.76      8.51 o 
  -6  -3   8       59.99       71.35     21.95 o 
  -5  -3   8       33.02       27.64      6.51 o 
  -4  -3   8      166.71      153.40      7.09 o 
  -3  -3   8       40.54       37.84      3.49 o 
  -2  -3   8      653.13      657.72     10.26 o 
  -1  -3   8        2.86        2.83      1.78 o 
   0  -3   8      193.09      196.60      4.80 o 
   1  -3   8      806.72      818.09     10.50 o 
   2  -3   8       36.57       36.15      2.98 o 
   3  -3   8      103.90      117.36      4.90 o 
   4  -3   8       51.22       57.04      8.16 o 
   5  -3   8       29.23       28.32      3.84 o 
   6  -3   8       26.98       15.38      3.76 o 
   7  -3   8        3.88        2.76      3.90 o 
   8  -3   8       64.89       66.97      9.08 o 
  -7  -2   8       32.73       26.41     15.27 o 
  -6  -2   8      146.12      161.75     10.98 o 
  -5  -2   8      163.14      173.22     11.72 o 
  -4  -2   8      297.12      302.34      9.37 o 
  -3  -2   8       10.57       11.46      2.99 o 
  -2  -2   8        7.72        7.44      2.19 o 
  -1  -2   8        4.74        4.26      1.65 o 
   0  -2   8      275.85      277.17      5.35 o 
   1  -2   8     1136.06     1116.16     11.44 o 
   2  -2   8      240.34      246.66      5.49 o 
   3  -2   8        1.93       -1.82      1.94 o 
   4  -2   8      556.07      559.09     14.07 o 
   5  -2   8      149.07      151.72      6.70 o 
   6  -2   8        8.91        8.63      3.80 o 
   7  -2   8       47.88       40.75      8.38 o 
   8  -2   8      127.72       96.54      8.94 o 
  -7  -1   8        7.74        4.48      6.93 o 
  -6  -1   8       61.32       59.96      7.89 o 
  -5  -1   8       91.30       84.41      6.84 o 
  -4  -1   8      516.10      497.16     10.78 o 
  -3  -1   8     1443.87     1445.97     17.43 o 
  -2  -1   8      619.02      615.02     10.83 o 
  -1  -1   8      287.86      312.94      5.85 o 
   0  -1   8      156.11      153.80      3.30 o 
   1  -1   8     1283.26     1361.98     13.01 o 
   2  -1   8     1140.29     1111.07     12.71 o 
   3  -1   8      190.80      198.77      5.65 o 
   4  -1   8      254.21      257.72      6.70 o 
   5  -1   8      301.59      311.62     12.63 o 
   6  -1   8       96.50       84.41      7.29 o 
   7  -1   8       36.78       26.77      5.97 o 
   8  -1   8        1.45        2.18      5.49 o 
  -7   0   8       24.64       27.29      7.78 o 
  -6   0   8      112.28      109.32     10.60 o 
  -5   0   8       12.30       11.81      4.41 o 
  -4   0   8      494.69      452.19     10.46 o 
  -3   0   8      754.72      812.68     11.82 o 
  -2   0   8     1073.37     1056.54     13.53 o 
  -1   0   8      731.99      770.74      9.12 o 
   0   0   8       28.43       20.94      1.64 o 
   1   0   8        7.06       15.18      1.70 o 
   2   0   8      140.36      139.26      4.52 o 
   3   0   8       63.61       65.14      3.72 o 
   4   0   8        0.08        0.63      2.32 o 
   5   0   8      673.47      696.69     14.81 o 
   6   0   8      330.19      344.64     11.15 o 
   7   0   8       33.56       27.89      5.80 o 
   8   0   8       56.72       45.68      6.98 o 
  -7   1   8      164.39      139.96      9.65 o 
  -6   1   8      379.67      342.15     12.09 o 
  -5   1   8       13.75        7.47      4.33 o 
  -4   1   8       44.77       42.56      3.54 o 
  -3   1   8       48.37       52.86      3.48 o 
  -2   1   8     1269.22     1266.76     15.42 o 
  -1   1   8      154.12      171.52      4.57 o 
   0   1   8       27.58       43.27      3.11 o 
   1   1   8     2369.61     2468.18     17.88 o 
   2   1   8     1325.08     1367.88     14.20 o 
   3   1   8       93.21      106.40      4.33 o 
   4   1   8       24.56       22.78      3.29 o 
   5   1   8        1.67       -1.03      3.55 o 
   6   1   8       73.01       68.36      6.58 o 
   7   1   8       92.16       87.71      7.53 o 
   8   1   8       12.87       -0.24      5.25 o 
  -7   2   8       61.02       59.09      7.57 o 
  -6   2   8      138.47      145.48      9.62 o 
  -5   2   8      142.60      143.60      8.19 o 
  -4   2   8       88.33       85.61      5.36 o 
  -3   2   8      617.63      617.58     11.87 o 
  -2   2   8      147.47      144.31      5.21 o 
  -1   2   8      108.54      108.36      3.93 o 
   0   2   8        3.45        4.88      1.41 o 
   1   2   8      699.12      732.10      6.58 o 
   2   2   8     1240.45     1264.86     10.62 o 
   3   2   8      170.18      184.25      4.38 o 
   4   2   8       61.12       62.96      3.75 o 
   5   2   8      172.69      187.36      5.86 o 
   6   2   8        1.26        2.31      3.38 o 
   7   2   8       45.59       40.86      6.28 o 
   8   2   8        4.36       -0.29      5.13 o 
  -7   3   8        2.64       -1.46      8.88 o 
  -6   3   8      129.03      124.80     10.33 o 
  -5   3   8       72.39       66.00      6.51 o 
  -4   3   8        0.74       -2.62      2.72 o 
  -3   3   8      740.03      728.35     11.15 o 
  -2   3   8      293.94      310.45      9.52 o 
  -1   3   8        6.40        2.17      1.77 o 
   0   3   8        8.30        6.63      1.41 o 
   1   3   8      232.78      211.21      3.41 o 
   2   3   8       58.15       59.67      1.97 o 
   3   3   8      203.69      200.09      3.44 o 
   4   3   8        6.51        5.28      1.81 o 
   5   3   8      240.63      233.11      6.34 o 
   6   3   8      344.36      370.36     16.69 o 
   7   3   8       14.38       16.24      4.39 o 
   8   3   8        8.93        6.81      4.63 o 
  -7   4   8        8.78        1.48      7.17 o 
  -6   4   8        5.69        7.93      6.89 o 
  -5   4   8        2.57       -5.53      5.53 o 
  -4   4   8      373.35      370.13     10.97 o 
  -3   4   8     1056.54      986.55     16.10 o 
  -2   4   8      689.13      685.95     11.72 o 
  -1   4   8     1348.45     1363.97     14.99 o 
   0   4   8      143.98      160.28      3.81 o 
   1   4   8      528.38      517.04      5.74 o 
   2   4   8        2.16        3.89      1.20 o 
   3   4   8        4.10        2.92      1.26 o 
   4   4   8       18.83       15.15      1.95 o 
   5   4   8      149.50      144.02      4.73 o 
   6   4   8      179.21      185.14      7.15 o 
   7   4   8       89.28       87.10      8.31 o 
   8   4   8       14.86        6.83      4.94 o 
  -7   5   8        6.62       -0.13      7.45 o 
  -6   5   8       57.82       40.29      8.56 o 
  -5   5   8        0.22       -3.24      5.92 o 
  -4   5   8      363.44      364.85     14.52 o 
  -3   5   8      215.14      201.26     10.49 o 
  -2   5   8     1334.33     1277.64     19.01 o 
  -1   5   8     1197.35     1178.98     15.06 o 
   0   5   8      303.70      322.05      5.98 o 
   1   5   8       29.62       26.97      1.92 o 
   2   5   8      386.17      386.45      4.80 o 
   3   5   8      165.86      176.32      3.34 o 
   4   5   8       34.52       36.71      2.80 o 
   5   5   8       13.41        9.11      2.65 o 
   6   5   8       11.66       11.47      3.64 o 
   7   5   8       14.70       11.92      4.02 o 
   8   5   8       28.48       28.23      5.96 o 
  -6   6   8       76.99       90.76     10.58 o 
  -5   6   8      118.15      143.06     11.76 o 
  -4   6   8       26.46       21.63      6.35 o 
  -3   6   8       14.39       14.37      4.49 o 
  -2   6   8       38.71       41.15      4.10 o 
  -1   6   8       12.70       13.37      3.09 o 
   0   6   8      109.75      105.36      5.10 o 
   1   6   8       46.07       51.15      2.98 o 
   2   6   8      233.17      237.44      4.44 o 
   3   6   8      273.07      268.48      4.33 o 
   4   6   8       53.67       51.34      2.88 o 
   5   6   8        1.93       -2.26      2.26 o 
   6   6   8      244.34      229.74     11.01 o 
   7   6   8       44.07       44.85      6.99 o 
   8   6   8       20.56       20.10      5.83 o 
  -6   7   8        5.63       -4.93      6.74 o 
  -5   7   8      134.18      142.39     11.87 o 
  -4   7   8      166.91      167.94     11.76 o 
  -3   7   8       33.75       31.86      8.78 o 
  -2   7   8      118.97      123.79      7.91 o 
  -1   7   8      243.85      229.22      9.19 o 
   0   7   8        0.80       -2.13      2.13 o 
   1   7   8        9.58        9.27      2.14 o 
   2   7   8       12.14       16.12      2.19 o 
   3   7   8      380.53      376.69     10.82 o 
   4   7   8      356.23      364.47      8.57 o 
   5   7   8      142.16      135.22      6.00 o 
   6   7   8      275.80      271.26     13.90 o 
   7   7   8       89.88       78.55      5.95 o 
  -5   8   8        4.39        1.64      7.05 o 
  -4   8   8      226.24      244.05     11.36 o 
  -3   8   8       66.76       67.04      9.91 o 
  -2   8   8       76.48       94.08      8.27 o 
  -1   8   8      546.79      509.99     13.98 o 
   0   8   8      267.29      258.14      9.91 o 
   1   8   8       47.39       33.74      4.41 o 
   2   8   8       61.76       65.17      4.73 o 
   3   8   8        1.69       -3.16      3.16 o 
   4   8   8      307.07      303.45      9.59 o 
   5   8   8      131.04      128.65     10.19 o 
   6   8   8        8.15        7.38      4.55 o 
   7   8   8       38.14       43.48      6.52 o 
  -5   9   8        9.57       11.62      7.97 o 
  -4   9   8        5.43        1.09      5.88 o 
  -3   9   8      132.15      117.48      9.42 o 
  -2   9   8       55.43       51.03      6.67 o 
  -1   9   8       70.49       91.58      7.86 o 
   0   9   8      413.80      399.92     18.00 o 
   1   9   8      215.92      209.27     11.08 o 
   2   9   8      113.21      112.97      7.30 o 
   3   9   8      201.77      212.81      7.27 o 
   4   9   8        0.51        1.75      3.11 o 
   5   9   8        0.61        5.23      3.59 o 
   6   9   8        0.59       -0.91      4.10 o 
  -4  10   8       94.94      110.73     10.20 o 
  -3  10   8        1.22       -0.25      5.87 o 
  -2  10   8        4.04        6.42      5.61 o 
  -1  10   8       15.87       21.03     12.18 o 
   0  10   8      140.28      152.20     12.06 o 
   1  10   8      232.48      247.43     12.69 o 
   2  10   8       80.39       79.17      7.02 o 
   3  10   8      143.76      144.27      8.30 o 
   4  10   8       48.37       46.38      5.02 o 
   5  10   8        1.15        8.09      3.99 o 
  -3  11   8       29.17       21.30      9.00 o 
  -2  11   8        0.83        2.84     12.10 o 
  -1  11   8       37.13       60.50     13.52 o 
   0  11   8        1.22        1.10      6.66 o 
   1  11   8       78.96       78.23      9.90 o 
   2  11   8      159.50      176.56      8.13 o 
   3  11   8       66.37       74.65      7.19 o 
   4  11   8       30.22       19.14      5.40 o 
   0  12   8      105.71      119.47     16.48 o 
   1  12   8        8.69        4.17      7.37 o 
   2  12   8       16.25       19.24      6.39 o 
  -1  -9   9        5.35       13.14      9.47 o 
   0  -9   9       21.19       19.07      7.61 o 
   1  -9   9       16.38        9.69      7.32 o 
   2  -9   9       65.31       64.68     20.55 o 
  -3  -8   9        0.63        1.10      6.34 o 
  -2  -8   9        4.91        1.20      6.22 o 
  -1  -8   9        0.78        5.22      8.22 o 
   0  -8   9        4.61        3.17      5.97 o 
   1  -8   9       14.04       14.05      6.16 o 
   2  -8   9      143.73      133.16     10.91 o 
   3  -8   9      155.27      151.07     11.83 o 
   4  -8   9       20.03       15.10     10.14 o 
  -4  -7   9       24.92       21.71      5.49 o 
  -3  -7   9       31.57       33.44      5.71 o 
  -2  -7   9       69.92       63.57      6.13 o 
  -1  -7   9      107.35      101.91      8.54 o 
   0  -7   9        0.02       -4.28      4.72 o 
   1  -7   9        8.33       -0.66      4.85 o 
   2  -7   9        2.93        0.59      5.44 o 
   3  -7   9       59.52       59.63     19.57 o 
   4  -7   9       77.49       73.00     11.72 o 
   5  -7   9        5.87       11.29     11.00 o 
  -5  -6   9        1.47        6.95      6.27 o 
  -4  -6   9      105.82      108.78      7.78 o 
  -3  -6   9       66.69       66.83      6.10 o 
  -2  -6   9      105.16      109.51      7.02 o 
  -1  -6   9      151.22      165.85      7.82 o 
   0  -6   9       11.31       17.07      4.31 o 
   1  -6   9       19.34       16.38      4.35 o 
   2  -6   9       36.56       27.68      4.71 o 
   3  -6   9        3.09        1.50      5.18 o 
   4  -6   9       90.53       96.85      8.53 o 
   5  -6   9       29.71       28.65      7.02 o 
   6  -6   9       38.28       28.53      9.46 o 
  -6  -5   9        1.46       -6.81      7.38 o 
  -5  -5   9        6.31        3.38      6.05 o 
  -4  -5   9        8.23       21.04      6.16 o 
  -3  -5   9        5.45        3.55      4.08 o 
  -2  -5   9       19.06       24.74      4.54 o 
  -1  -5   9     1015.13     1087.35     41.96 o 
   0  -5   9     1031.92     1060.13     18.65 o 
   1  -5   9        1.93       -2.78      2.78 o 
   2  -5   9       49.54       49.27      4.18 o 
   3  -5   9      141.45      161.09      6.38 o 
   4  -5   9        5.43        0.33      3.46 o 
   5  -5   9       40.98       44.58      6.27 o 
   6  -5   9       26.34       19.38      7.19 o 
  -6  -4   9       22.36       10.26     10.01 o 
  -5  -4   9      253.83      253.25     18.44 o 
  -4  -4   9      206.11      223.50     11.45 o 
  -3  -4   9        2.71       -1.74      3.35 o 
  -2  -4   9      140.21      134.07     10.26 o 
  -1  -4   9     1428.72     1457.58     22.44 o 
   0  -4   9      645.52      667.36      9.73 o 
   1  -4   9       55.28       53.61      4.09 o 
   2  -4   9        8.74        7.18      2.60 o 
   3  -4   9      177.81      186.99      6.32 o 
   4  -4   9      280.89      287.33      7.97 o 
   5  -4   9        3.64        0.67      3.55 o 
   6  -4   9        0.31        1.62      3.69 o 
   7  -4   9        8.16        4.84      4.47 o 
  -7  -3   9       42.02       58.41     13.02 o 
  -6  -3   9       49.96       57.89      8.57 o 
  -5  -3   9      234.71      245.96     23.99 o 
  -4  -3   9      358.62      365.87     13.72 o 
  -3  -3   9      227.96      222.69     10.48 o 
  -2  -3   9        5.10        2.22      2.46 o 
  -1  -3   9       77.13       93.18      4.54 o 
   0  -3   9      116.01      115.66      4.20 o 
   1  -3   9       78.75       78.82      3.81 o 
   2  -3   9       34.45       37.69      3.21 o 
   3  -3   9       75.30       78.83      4.24 o 
   4  -3   9      253.58      270.26      7.44 o 
   5  -3   9      152.90      161.38      6.56 o 
   6  -3   9        5.26        1.21      3.66 o 
   7  -3   9       30.37       22.16      4.84 o 
  -7  -2   9       15.41       18.43      8.35 o 
  -6  -2   9        0.60       -2.41      6.09 o 
  -5  -2   9        1.19       -5.35      5.40 o 
  -4  -2   9      122.37      133.05     10.98 o 
  -3  -2   9      460.41      456.13     10.14 o 
  -2  -2   9      122.53      121.28      6.94 o 
  -1  -2   9      424.26      448.71      8.32 o 
   0  -2   9      884.89      901.88     12.45 o 
   1  -2   9      313.88      327.51      6.33 o 
   2  -2   9       75.07       80.01      3.87 o 
   3  -2   9       10.29        4.60      2.51 o 
   4  -2   9       11.27       11.34      3.21 o 
   5  -2   9      215.94      235.03      7.18 o 
   6  -2   9       65.61       63.53      5.81 o 
   7  -2   9       13.03       12.74      4.72 o 
   8  -2   9       11.84       13.92      6.55 o 
  -7  -1   9       83.98       96.35     10.74 o 
  -6  -1   9       14.74       17.25      6.91 o 
  -5  -1   9      135.39      128.98     18.07 o 
  -4  -1   9       13.34       10.72      3.29 o 
  -3  -1   9      132.69      126.16      9.36 o 
  -2  -1   9      323.52      310.30     11.50 o 
  -1  -1   9      263.24      267.28      6.80 o 
   0  -1   9     1193.03     1222.51     15.14 o 
   1  -1   9     1455.63     1509.58     15.84 o 
   2  -1   9      100.94      116.50      4.17 o 
   3  -1   9        3.22        3.10      2.24 o 
   4  -1   9       42.60       53.34      4.08 o 
   5  -1   9       14.35       15.58      6.35 o 
   6  -1   9       53.46       56.19      5.51 o 
   7  -1   9       89.04       57.20      6.96 o 
   8  -1   9        1.08        5.80      6.00 o 
  -7   0   9       34.63       31.43      8.26 o 
  -6   0   9       19.17       22.62      7.02 o 
  -5   0   9        8.21        9.69      4.66 o 
  -4   0   9      188.14      197.27      7.14 o 
  -3   0   9      252.33      246.76      7.47 o 
  -2   0   9       12.47       12.23      2.51 o 
  -1   0   9        2.66        0.93      1.82 o 
   0   0   9      113.97      120.21      4.88 o 
   1   0   9      507.76      508.24      6.80 o 
   2   0   9     1122.69     1106.88     14.37 o 
   3   0   9        2.69        1.00      2.09 o 
   4   0   9       85.91       85.09      4.67 o 
   5   0   9      155.61      156.56      6.76 o 
   6   0   9        5.07        1.21      4.78 o 
   7   0   9       15.66       18.71      5.91 o 
   8   0   9        6.49        3.04      5.76 o 
  -7   1   9        4.64        8.45      6.94 o 
  -6   1   9       14.74       11.67      5.39 o 
  -5   1   9        0.66       -3.93      3.93 o 
  -4   1   9      428.33      391.77      8.49 o 
  -3   1   9     1291.09     1229.18     16.11 o 
  -2   1   9      803.04      798.79     11.70 o 
  -1   1   9      287.38      299.26      6.36 o 
   0   1   9      369.68      415.50      5.82 o 
   1   1   9       81.46       88.06      3.48 o 
   2   1   9      476.12      479.12      8.45 o 
   3   1   9       22.75       18.88      3.21 o 
   4   1   9       81.55       83.86      4.49 o 
   5   1   9      340.27      358.34     12.00 o 
   6   1   9      138.51      121.35      7.96 o 
   7   1   9        0.05        0.33      5.38 o 
   8   1   9        9.66       13.60      9.78 o 
  -7   2   9       11.38       12.95      6.56 o 
  -6   2   9        0.21        1.14      4.82 o 
  -5   2   9       24.26       23.19      6.10 o 
  -4   2   9      104.04      103.15      5.65 o 
  -3   2   9      270.49      280.77      9.44 o 
  -2   2   9      522.68      522.86      9.12 o 
  -1   2   9      362.51      361.50      7.09 o 
   0   2   9      492.90      487.49      7.24 o 
   1   2   9      772.97      777.21      8.61 o 
   2   2   9       89.28       99.33      2.94 o 
   3   2   9      144.08      148.17      5.02 o 
   4   2   9       26.83       26.35      3.27 o 
   5   2   9        0.38       -1.82      3.13 o 
   6   2   9      281.69      285.56     16.90 o 
   7   2   9       86.80       70.58      7.25 o 
   8   2   9       21.82       13.93      5.92 o 
  -7   3   9       88.15       92.10      8.81 o 
  -6   3   9       61.73       63.00      7.52 o 
  -5   3   9        3.81       -0.54      4.04 o 
  -4   3   9       33.75       31.53      4.08 o 
  -3   3   9       59.90       52.93      3.77 o 
  -2   3   9       26.15       19.78      2.68 o 
  -1   3   9     1201.43     1192.44     15.02 o 
   0   3   9      906.66      936.78     10.33 o 
   1   3   9      832.62      899.31      9.10 o 
   2   3   9      964.68      960.44      9.14 o 
   3   3   9       57.75       59.56      3.71 o 
   4   3   9      435.89      435.17      7.60 o 
   5   3   9      208.61      206.49      6.25 o 
   6   3   9       69.88       70.81      5.30 o 
   7   3   9       84.08       87.44      6.30 o 
   8   3   9       17.32       13.83      6.38 o 
  -7   4   9       78.18       77.42     16.02 o 
  -6   4   9      119.24       96.72     11.29 o 
  -5   4   9      123.34      114.04     10.74 o 
  -4   4   9        2.33        4.93      3.97 o 
  -3   4   9      758.48      711.87     11.55 o 
  -2   4   9      881.27      861.26     12.56 o 
  -1   4   9      103.21      107.40      4.08 o 
   0   4   9        0.63        2.23      1.55 o 
   1   4   9      132.51      131.58      3.63 o 
   2   4   9     1242.82     1272.40      9.98 o 
   3   4   9      524.54      557.48      5.91 o 
   4   4   9        9.41        8.31      2.63 o 
   5   4   9       70.20       66.81      3.91 o 
   6   4   9       35.53       34.87      4.54 o 
   7   4   9       24.87       18.80      4.82 o 
   8   4   9       16.91       10.09      5.19 o 
  -6   5   9       39.85       35.65      9.10 o 
  -5   5   9      333.74      345.02     15.65 o 
  -4   5   9      272.74      248.31     13.05 o 
  -3   5   9      344.69      349.88     13.93 o 
  -2   5   9      369.16      367.20      9.28 o 
  -1   5   9      193.58      179.55      5.06 o 
   0   5   9        5.61        3.07      2.30 o 
   1   5   9       10.03        8.13      1.77 o 
   2   5   9       62.17       63.67      2.45 o 
   3   5   9      286.00      285.66      4.25 o 
   4   5   9        5.85        6.33      2.04 o 
   5   5   9      124.96      134.49      5.05 o 
   6   5   9       99.54       92.03      5.58 o 
   7   5   9        0.25       -2.59      3.57 o 
   8   5   9        0.92       -1.41      4.63 o 
  -6   6   9        4.35       18.43      7.88 o 
  -5   6   9       38.35       43.64      8.61 o 
  -4   6   9      173.31      193.77     12.24 o 
  -3   6   9        4.25        7.51      5.19 o 
  -2   6   9      288.42      298.54     10.60 o 
  -1   6   9      428.61      433.91     18.40 o 
   0   6   9        3.83        1.05      1.99 o 
   1   6   9      172.79      179.43      7.57 o 
   2   6   9       58.10       72.23      2.93 o 
   3   6   9      159.46      154.56      3.40 o 
   4   6   9      172.45      172.80      4.14 o 
   5   6   9       29.26       19.60      3.40 o 
   6   6   9       17.41       19.10      3.95 o 
   7   6   9        2.33        3.68      3.96 o 
   8   6   9        3.42        3.15      5.32 o 
  -6   7   9       52.58       58.71     13.46 o 
  -5   7   9       11.00        1.86      6.98 o 
  -4   7   9       89.68      106.11     10.61 o 
  -3   7   9       70.99       63.24      7.04 o 
  -2   7   9      294.08      273.01     10.66 o 
  -1   7   9      310.07      323.42     11.12 o 
   0   7   9        6.05       16.01      4.21 o 
   1   7   9        1.18       -0.69      2.19 o 
   2   7   9      131.67      128.12      4.54 o 
   3   7   9       35.78       34.80      5.64 o 
   4   7   9        3.59        0.91      2.63 o 
   5   7   9       26.35       23.76      3.29 o 
   6   7   9       28.69       31.50      4.35 o 
   7   7   9        2.17        7.89      4.10 o 
  -5   8   9       50.61       50.52      9.56 o 
  -4   8   9        2.33        0.71      6.39 o 
  -3   8   9        6.53        7.22      5.66 o 
  -2   8   9        7.70        9.24      5.05 o 
  -1   8   9        9.60       17.34      5.00 o 
   0   8   9        1.50       -2.85      3.67 o 
   1   8   9       13.41       14.64      4.76 o 
   2   8   9      370.29      386.98     14.06 o 
   3   8   9      247.71      281.07     10.86 o 
   4   8   9       13.55        6.51      3.20 o 
   5   8   9       47.12       46.64      4.95 o 
   6   8   9        1.44       -1.45      6.32 o 
   7   8   9        5.12        6.05      6.63 o 
  -4   9   9       73.52       70.60     11.09 o 
  -3   9   9       46.25       39.39      7.17 o 
  -2   9   9       87.57      118.10     16.34 o 
  -1   9   9       93.68      113.36      8.54 o 
   0   9   9        9.05       16.72      6.56 o 
   1   9   9      192.37      182.77     17.92 o 
   2   9   9       87.57       78.35      8.99 o 
   3   9   9      124.40      135.00      8.07 o 
   4   9   9       83.49       84.51      5.51 o 
   5   9   9       27.44       26.79      5.40 o 
   6   9   9       21.57       18.88      6.52 o 
  -3  10   9       28.95       34.87      7.42 o 
  -2  10   9       73.08       69.19      8.47 o 
  -1  10   9      230.01      246.12     35.00 o 
   0  10   9       41.19       41.97      8.31 o 
   1  10   9        7.99        9.33      6.95 o 
   2  10   9       29.62       24.27      7.93 o 
   3  10   9        2.11        3.19      3.93 o 
   4  10   9       17.07       12.05      5.07 o 
   5  10   9       13.70        8.99      4.18 o 
  -2  11   9        2.82        7.81      8.25 o 
  -1  11   9       68.73       64.75      9.94 o 
   0  11   9      152.72      150.45     42.29 o 
   1  11   9       96.39       81.70     10.70 o 
   2  11   9       57.97       69.77      9.90 o 
   3  11   9       60.66       70.53      7.42 o 
   4  11   9        8.16        7.81      5.01 o 
  -2  -8  10      185.71      205.15     17.82 o 
  -1  -8  10       17.91       15.23      9.30 o 
   0  -8  10        0.16        5.26      8.39 o 
   1  -8  10        5.28        0.20      5.89 o 
   2  -8  10        0.02        1.43      6.42 o 
   3  -8  10        8.07       10.28      7.80 o 
  -4  -7  10        4.21        4.34     10.89 o 
  -3  -7  10       43.77       47.29      8.58 o 
  -2  -7  10       13.38       13.02      5.02 o 
  -1  -7  10       26.99       31.28      6.28 o 
   0  -7  10       68.80       55.24     10.97 o 
   1  -7  10       13.05       11.71      5.88 o 
   2  -7  10        7.49        1.63      5.69 o 
   3  -7  10       22.88       15.44      6.93 o 
   4  -7  10        0.85        4.68      6.89 o 
  -4  -6  10        7.93       -0.91      5.51 o 
  -3  -6  10       29.95       37.12      8.19 o 
  -2  -6  10        7.44        5.72      4.15 o 
  -1  -6  10        1.52        5.03      5.99 o 
   0  -6  10      128.52      125.26      9.50 o 
   1  -6  10       60.60       49.80      5.51 o 
   2  -6  10        3.27        2.38      4.00 o 
   3  -6  10       37.63       32.05      6.77 o 
   4  -6  10       23.77       16.14      6.53 o 
   5  -6  10        1.50       -1.99      6.14 o 
  -5  -5  10       14.49        5.33     13.66 o 
  -4  -5  10       87.01       67.18      8.41 o 
  -3  -5  10       95.85       94.68     13.12 o 
  -2  -5  10      166.14      170.81     10.62 o 
  -1  -5  10      298.43      313.57     10.24 o 
   0  -5  10       33.29       31.36      7.11 o 
   1  -5  10      114.28      130.60      7.00 o 
   2  -5  10       12.98        4.21      3.74 o 
   3  -5  10       25.80       28.03      4.22 o 
   4  -5  10       74.08       85.32      6.91 o 
   5  -5  10        0.79        0.21      3.88 o 
   6  -5  10        1.36        5.24      6.86 o 
  -6  -4  10        3.50        5.08      7.59 o 
  -5  -4  10        0.27       14.33     15.65 o 
  -4  -4  10       68.42       64.05      8.04 o 
  -3  -4  10      152.84      124.26     24.05 o 
  -2  -4  10      196.13      213.92     10.49 o 
  -1  -4  10        4.51        4.14      5.03 o 
   0  -4  10       44.75       51.91      4.97 o 
   1  -4  10       57.97       53.58      5.28 o 
   2  -4  10       64.16       75.90      4.46 o 
   3  -4  10       12.09       11.68      3.59 o 
   4  -4  10       82.91       86.58      5.55 o 
   5  -4  10       14.36       11.98      4.11 o 
   6  -4  10        0.40       -2.19      3.96 o 
   7  -4  10       44.37       36.70      6.42 o 
  -6  -3  10       68.33       67.52      9.85 o 
  -5  -3  10        4.99       -4.52     10.58 o 
  -4  -3  10        4.67       -4.73      5.99 o 
  -3  -3  10       84.56      105.35     30.14 o 
  -2  -3  10       10.02        9.70      4.85 o 
  -1  -3  10       28.14       28.13      3.90 o 
   0  -3  10     1015.16     1046.34     14.48 o 
   1  -3  10      127.55      117.55      5.42 o 
   2  -3  10       66.57       69.30      4.08 o 
   3  -3  10      124.76      134.34      5.34 o 
   4  -3  10        0.19       -2.69      2.88 o 
   5  -3  10       51.67       47.83      4.97 o 
   6  -3  10        3.15        0.52      3.82 o 
   7  -3  10        4.52        4.95      4.33 o 
  -6  -2  10       53.50       57.09     12.39 o 
  -5  -2  10       75.01       75.57     11.89 o 
  -4  -2  10      172.34      173.58     19.69 o 
  -3  -2  10       91.05       94.42      9.22 o 
  -2  -2  10       14.35       15.60      4.06 o 
  -1  -2  10       69.43       70.82      4.37 o 
   0  -2  10      122.74      126.30      5.14 o 
   1  -2  10      238.06      247.09      6.67 o 
   2  -2  10      154.09      163.04      5.19 o 
   3  -2  10      493.01      495.61      8.83 o 
   4  -2  10      327.56      349.74      8.89 o 
   5  -2  10        1.56        8.06      3.47 o 
   6  -2  10        0.10       -0.78      3.56 o 
   7  -2  10        2.02        2.86      4.25 o 
  -7  -1  10       13.56       15.73     10.85 o 
  -6  -1  10       41.24       37.55      7.92 o 
  -5  -1  10      112.63      125.62     10.18 o 
  -4  -1  10      147.59      151.11     11.86 o 
  -3  -1  10      323.93      299.40     10.50 o 
  -2  -1  10      337.35      317.63     10.39 o 
  -1  -1  10      634.42      665.71     14.45 o 
   0  -1  10      241.93      235.09      6.26 o 
   1  -1  10       57.40       65.71      4.15 o 
   2  -1  10      481.96      489.77      8.25 o 
   3  -1  10      797.87      824.32     11.54 o 
   4  -1  10      409.67      436.31      9.40 o 
   5  -1  10      152.00      160.98     11.78 o 
   6  -1  10        8.95        2.27      4.01 o 
   7  -1  10       55.52       37.01      5.69 o 
   8  -1  10       26.93       22.02      6.06 o 
  -7   0  10        6.24        0.70      8.03 o 
  -6   0  10        2.04       -4.44      5.82 o 
  -5   0  10        1.00       -3.26      4.19 o 
  -4   0  10       93.76       67.04      6.49 o 
  -3   0  10      282.10      289.56      7.29 o 
  -2   0  10     1026.30     1007.49     16.24 o 
  -1   0  10      609.88      617.93     13.75 o 
   0   0  10      752.33      759.32     13.28 o 
   1   0  10       62.20       69.16      3.51 o 
   2   0  10      248.67      259.58      5.89 o 
   3   0  10        1.52        2.96      2.65 o 
   4   0  10       19.61       12.66      3.20 o 
   5   0  10      216.10      212.36      7.84 o 
   6   0  10       88.52       76.92      6.04 o 
   7   0  10       89.06       63.60      6.32 o 
   8   0  10       40.49       31.32      7.37 o 
  -7   1  10       66.69       53.29      9.13 o 
  -6   1  10       37.63       31.32      6.61 o 
  -5   1  10      113.92       99.88      7.90 o 
  -4   1  10       97.48       92.22      5.85 o 
  -3   1  10      143.07      151.01      5.65 o 
  -2   1  10      250.72      252.95      6.56 o 
  -1   1  10      147.63      145.05      4.83 o 
   0   1  10      857.64      929.08     14.68 o 
   1   1  10      657.36      666.83      9.26 o 
   2   1  10       77.92       91.15      4.45 o 
   3   1  10      137.08      148.94      7.17 o 
   4   1  10      118.35      106.17      5.19 o 
   5   1  10        0.14        3.37      2.99 o 
   6   1  10       87.35       76.70      6.04 o 
   7   1  10       15.94        4.17      6.90 o 
   8   1  10       21.52       16.72     11.67 o 
  -7   2  10       54.74       55.00      8.33 o 
  -6   2  10       94.82       86.59      8.11 o 
  -5   2  10       27.82       19.66      5.36 o 
  -4   2  10       62.59       85.76      6.96 o 
  -3   2  10      125.89      124.44      5.37 o 
  -2   2  10       42.30       40.99      3.41 o 
  -1   2  10       19.95       16.57      2.55 o 
   0   2  10        4.24        6.06      1.96 o 
   1   2  10      709.58      747.06     10.20 o 
   2   2  10      432.71      444.65      7.37 o 
   3   2  10       90.63      103.00      5.88 o 
   4   2  10      192.75      202.98      6.38 o 
   5   2  10       46.16       43.71      4.26 o 
   6   2  10       43.15       42.90      5.85 o 
   7   2  10        6.37       -0.04      4.79 o 
   8   2  10        0.41       -5.23      5.67 o 
  -7   3  10        0.68       -2.59      8.49 o 
  -6   3  10       85.89       86.20      8.94 o 
  -5   3  10       62.01       51.01      6.50 o 
  -4   3  10      426.76      424.95     12.52 o 
  -3   3  10      175.96      172.60      7.67 o 
  -2   3  10      142.71      143.93      5.34 o 
  -1   3  10      181.22      159.37      5.26 o 
   0   3  10       12.74       11.36      2.32 o 
   1   3  10        6.76        6.08      1.77 o 
   2   3  10      560.26      566.62      7.35 o 
   3   3  10      121.22      144.53      5.38 o 
   4   3  10      106.60      110.06      6.75 o 
   5   3  10      111.36      103.23      5.41 o 
   6   3  10       20.08       19.51      8.86 o 
   7   3  10       20.86       15.44      5.60 o 
   8   3  10       13.64       11.77      6.83 o 
  -6   4  10       20.75       24.56      8.79 o 
  -5   4  10      135.57      139.24     11.89 o 
  -4   4  10       61.83       72.83     10.21 o 
  -3   4  10      132.76      141.89      7.72 o 
  -2   4  10       58.40       55.21      4.45 o 
  -1   4  10      538.64      512.05      9.31 o 
   0   4  10      864.66      895.97     12.73 o 
   1   4  10      780.44      818.47      9.82 o 
   2   4  10        0.36        1.27      1.53 o 
   3   4  10      145.03      151.09      4.21 o 
   4   4  10      168.68      165.86      4.64 o 
   5   4  10       53.46       57.48      4.29 o 
   6   4  10      143.63      139.99      8.57 o 
   7   4  10       30.22       24.05      5.27 o 
   8   4  10        1.04        0.82      5.17 o 
  -6   5  10       13.78        9.47      8.03 o 
  -5   5  10        7.26       11.03      7.20 o 
  -4   5  10        0.37       -0.56      5.96 o 
  -3   5  10      148.62      147.42     10.88 o 
  -2   5  10       34.93       39.42      4.81 o 
  -1   5  10      533.72      530.85      9.96 o 
   0   5  10      933.34      968.61     17.54 o 
   1   5  10      469.26      490.75      8.09 o 
   2   5  10      287.05      296.26      5.39 o 
   3   5  10       31.81       31.01      2.20 o 
   4   5  10        1.08        3.36      2.12 o 
   5   5  10        2.33       -0.47      2.45 o 
   6   5  10       49.27       41.78      4.58 o 
   7   5  10       43.81       36.36      5.76 o 
   8   5  10        0.30       -4.57      4.57 o 
  -6   6  10      110.34      121.08     13.01 o 
  -5   6  10       63.30       56.17      9.77 o 
  -4   6  10       15.55        1.25      6.01 o 
  -3   6  10      121.71      137.66     10.88 o 
  -2   6  10        4.59       -1.63      4.15 o 
  -1   6  10      559.78      571.50     14.60 o 
   0   6  10       97.33      105.37      6.27 o 
   1   6  10       52.98       62.45      4.65 o 
   2   6  10      174.38      179.92      4.61 o 
   3   6  10      189.69      194.57      3.84 o 
   4   6  10       12.76        8.83      2.35 o 
   5   6  10       26.66       21.53      3.64 o 
   6   6  10        7.79        4.21      3.45 o 
   7   6  10        7.58        4.53      4.16 o 
  -5   7  10      113.89      114.07     12.01 o 
  -4   7  10       17.34       12.01      7.23 o 
  -3   7  10      104.70      109.51     13.33 o 
  -2   7  10      240.94      244.80     10.70 o 
  -1   7  10        4.47        3.00      4.60 o 
   0   7  10       96.90       86.86      7.18 o 
   1   7  10       18.60       16.24      4.49 o 
   2   7  10       12.88       13.97      5.10 o 
   3   7  10      222.68      250.15     14.10 o 
   4   7  10       25.62       20.23      3.00 o 
   5   7  10       93.97       77.74      6.76 o 
   6   7  10      183.05      169.14      7.07 o 
   7   7  10       73.41       59.48      5.84 o 
  -5   8  10       11.97       18.41     13.27 o 
  -4   8  10        9.17       -3.64      6.44 o 
  -3   8  10       71.93       78.28      8.28 o 
  -2   8  10      436.84      431.87     14.12 o 
  -1   8  10      452.46      439.74     13.94 o 
   0   8  10      100.46      116.47      9.74 o 
   1   8  10       54.42       59.19      6.66 o 
   2   8  10       73.10       66.11      8.24 o 
   3   8  10        0.11       -5.21      5.21 o 
   4   8  10       56.70       58.97      4.33 o 
   5   8  10       15.48       10.73      4.62 o 
   6   8  10      110.19       92.75      7.37 o 
  -4   9  10       54.89       67.94     10.77 o 
  -3   9  10       25.05       31.37      7.25 o 
  -2   9  10       18.95       17.21      6.11 o 
  -1   9  10      403.84      379.26     13.57 o 
   0   9  10      215.78      200.41     10.36 o 
   1   9  10        7.69        9.29     12.25 o 
   2   9  10      211.55      226.16     12.79 o 
   3   9  10       97.67      118.94     10.53 o 
   4   9  10        0.43        2.35      3.68 o 
   5   9  10        0.33        2.13      3.99 o 
   6   9  10        8.64        2.07      5.08 o 
  -3  10  10       31.40       32.92      7.77 o 
  -2  10  10       35.09       41.45      7.58 o 
  -1  10  10        8.04       11.06      7.18 o 
   0  10  10      109.92      138.63     11.69 o 
   1  10  10       63.96       62.13      9.27 o 
   2  10  10      125.19      118.62     11.19 o 
   3  10  10      216.15      260.64     13.64 o 
   4  10  10      104.13      118.63      8.42 o 
   5  10  10       10.65       13.76      5.28 o 
  -1  11  10       15.21        5.09      7.82 o 
   0  11  10       11.29        4.46      7.91 o 
   1  11  10       21.38        7.62      8.06 o 
   2  11  10       15.36        9.98      8.34 o 
   3  11  10      120.09      139.57      9.49 o 
   0  -8  11       30.47       39.68     11.72 o 
   1  -8  11        9.28        3.05      9.47 o 
  -2  -7  11       42.95       38.72      7.39 o 
  -1  -7  11        4.08       11.83      6.22 o 
   0  -7  11        0.25       -4.55      8.14 o 
   1  -7  11        2.25        8.85      8.72 o 
   2  -7  11       35.36       30.66      8.18 o 
   3  -7  11       95.11       93.24     10.53 o 
  -4  -6  11       51.34       42.65      8.54 o 
  -3  -6  11       63.76       58.52     19.90 o 
  -2  -6  11       97.66       99.36      8.22 o 
  -1  -6  11       87.79       87.66      8.71 o 
   0  -6  11       33.65       26.18      6.51 o 
   1  -6  11       32.99       28.05      6.77 o 
   2  -6  11        5.03        6.10      4.73 o 
   3  -6  11       71.69       64.13      7.80 o 
   4  -6  11       16.99       13.99      6.88 o 
   5  -6  11        0.92        1.91      9.42 o 
  -4  -5  11       30.76       28.79      7.29 o 
  -3  -5  11        3.44        1.95      4.99 o 
  -2  -5  11       14.40       15.49      4.79 o 
  -1  -5  11      207.11      213.81     14.56 o 
   0  -5  11      209.88      188.40     11.06 o 
   1  -5  11      854.70      923.73     19.32 o 
   2  -5  11      422.87      455.35     11.61 o 
   3  -5  11        0.10       -0.36      3.71 o 
   4  -5  11       25.39       28.73      4.91 o 
   5  -5  11        0.95       -3.95      4.32 o 
  -5  -4  11      157.35      127.24     11.63 o 
  -4  -4  11       37.44       39.73      7.66 o 
  -3  -4  11       84.99       82.77     17.86 o 
  -2  -4  11       15.06       14.00      7.80 o 
  -1  -4  11       16.61       18.39      4.58 o 
   0  -4  11      667.80      722.48     31.75 o 
   1  -4  11      711.72      729.26     21.48 o 
   2  -4  11       61.78       50.56      4.30 o 
   3  -4  11       52.23       49.13      4.77 o 
   4  -4  11        7.00        4.47      4.00 o 
   5  -4  11        7.67       -0.03      4.27 o 
   6  -4  11       21.53       14.85      5.14 o 
  -5  -3  11      110.95      112.29     12.02 o 
  -4  -3  11      210.25      184.09     26.58 o 
  -3  -3  11      170.59      157.10     11.06 o 
  -2  -3  11      276.46      256.84     22.26 o 
  -1  -3  11       79.72       76.95      5.98 o 
   0  -3  11      105.66      121.97      6.40 o 
   1  -3  11        0.41       -3.20      3.20 o 
   2  -3  11        0.93       -0.02      3.06 o 
   3  -3  11       96.09       97.05      5.07 o 
   4  -3  11      257.16      264.85      8.84 o 
   5  -3  11       42.17       42.16      5.03 o 
   6  -3  11        1.44       -3.84      3.84 o 
   7  -3  11       25.31       22.62      5.93 o 
  -6  -2  11        0.02        3.35      7.90 o 
  -5  -2  11        0.92        0.96      6.53 o 
  -4  -2  11      131.31      135.88     11.72 o 
  -3  -2  11       46.65       44.27     13.08 o 
  -2  -2  11      107.91      117.53      6.68 o 
  -1  -2  11      418.55      404.18     10.13 o 
   0  -2  11      335.54      326.65      7.78 o 
   1  -2  11        5.87        2.38      2.99 o 
   2  -2  11       19.95       21.06      3.62 o 
   3  -2  11       50.82       52.40      4.03 o 
   4  -2  11      126.28      137.84      5.75 o 
   5  -2  11      133.31      129.39      6.57 o 
   6  -2  11       17.59       15.23      4.50 o 
   7  -2  11       28.81       22.75      5.02 o 
  -6  -1  11       30.74       30.84     10.49 o 
  -5  -1  11       27.70       23.64      9.03 o 
  -4  -1  11        9.26        3.14      4.54 o 
  -3  -1  11       35.54       28.93      5.30 o 
  -2  -1  11      147.58      155.95      9.60 o 
  -1  -1  11      338.50      342.94      9.35 o 
   0  -1  11      636.69      623.67     12.42 o 
   1  -1  11      277.37      270.39      7.16 o 
   2  -1  11       71.18       70.07      4.54 o 
   3  -1  11      157.85      163.44      5.56 o 
   4  -1  11       12.09       11.66      3.33 o 
   5  -1  11      225.84      218.84      8.49 o 
   6  -1  11       37.25       33.98      5.45 o 
   7  -1  11        0.78        1.48      4.64 o 
  -6   0  11       70.76       81.69      9.91 o 
  -5   0  11       52.42       62.54      7.41 o 
  -4   0  11       25.78       22.47      5.29 o 
  -3   0  11      118.16       99.88     12.19 o 
  -2   0  11        1.09        0.48      3.87 o 
  -1   0  11      169.63      161.62     11.73 o 
   0   0  11      108.46      125.54      6.87 o 
   1   0  11      381.92      395.93      8.32 o 
   2   0  11        0.89       -0.95      2.60 o 
   3   0  11       66.23       65.88      4.57 o 
   4   0  11      249.92      245.16      7.36 o 
   5   0  11        4.79       -0.63      3.28 o 
   6   0  11       23.71       16.31      4.90 o 
   7   0  11        0.08        2.09      4.73 o 
  -6   1  11       16.78        9.82      6.26 o 
  -5   1  11       85.93       61.71     12.35 o 
  -4   1  11      114.78      126.92      8.89 o 
  -3   1  11      106.40      102.57      7.44 o 
  -2   1  11      294.86      277.88      8.40 o 
  -1   1  11      121.61      138.65      6.21 o 
   0   1  11       91.35      106.28      6.58 o 
   1   1  11        7.84        7.51      2.79 o 
   2   1  11      122.33      130.61      5.35 o 
   3   1  11      107.09      112.82      5.31 o 
   4   1  11      191.87      202.53      6.68 o 
   5   1  11      145.34      145.59      8.17 o 
   6   1  11        0.75       -0.28      3.84 o 
   7   1  11        1.26       -3.19      4.41 o 
   8   1  11       22.12       16.53      6.10 o 
  -6   2  11        0.43        9.09      5.78 o 
  -5   2  11       24.47       25.02      6.00 o 
  -4   2  11       82.06       93.04      7.63 o 
  -3   2  11      488.10      456.50     13.13 o 
  -2   2  11      240.30      219.10      9.13 o 
  -1   2  11       21.21       29.21      3.80 o 
   0   2  11      135.58      140.87      7.05 o 
   1   2  11      311.38      331.76      7.58 o 
   2   2  11        0.03        2.17      2.62 o 
   3   2  11        0.25       -2.17      2.46 o 
   4   2  11        4.16        1.46      2.87 o 
   5   2  11      167.47      164.75      6.52 o 
   6   2  11        8.08        7.03      4.16 o 
   7   2  11        6.10       -4.25      4.25 o 
   8   2  11       21.52       15.76      6.69 o 
  -6   3  11       42.02       38.53      7.18 o 
  -5   3  11       21.71       23.35      5.82 o 
  -4   3  11        0.10       -4.52      5.94 o 
  -3   3  11       75.48       85.76      7.01 o 
  -2   3  11      855.24      833.92     14.65 o 
  -1   3  11        4.30       -1.68      2.59 o 
   0   3  11      204.90      190.82      6.83 o 
   1   3  11      728.77      775.61     11.73 o 
   2   3  11      216.92      229.85      6.32 o 
   3   3  11       21.02       21.85      3.50 o 
   4   3  11      104.94      105.76      5.36 o 
   5   3  11        0.16        1.87      3.21 o 
   6   3  11        7.67        0.85      3.60 o 
   7   3  11        0.49       -6.74      6.74 o 
   8   3  11        8.09        4.54      6.84 o 
  -6   4  11      152.93      186.88     14.72 o 
  -5   4  11       63.90       92.38     10.93 o 
  -4   4  11       71.73       70.56      9.41 o 
  -3   4  11      142.48      140.38      8.10 o 
  -2   4  11        5.73        4.14      2.71 o 
  -1   4  11      122.18      131.25      6.28 o 
   0   4  11       84.18       80.98      4.78 o 
   1   4  11      151.57      161.79      5.53 o 
   2   4  11      343.40      344.32      6.44 o 
   3   4  11       59.35       59.73      4.49 o 
   4   4  11       77.14       65.97      4.75 o 
   5   4  11      127.74      119.87      5.17 o 
   6   4  11       31.62       29.44      4.37 o 
   7   4  11       22.79       11.82      6.12 o 
  -6   5  11       52.89       53.33     23.18 o 
  -5   5  11       37.69       24.71      8.43 o 
  -4   5  11       73.20       59.34      9.08 o 
  -3   5  11      485.42      471.84     17.70 o 
  -2   5  11      568.98      573.22     29.29 o 
  -1   5  11       80.83       87.95      5.41 o 
   0   5  11       52.15       50.76      3.99 o 
   1   5  11        3.73        4.29      2.15 o 
   2   5  11      440.01      471.72      8.34 o 
   3   5  11       94.58       96.43      5.61 o 
   4   5  11       47.38       41.45      3.39 o 
   5   5  11      119.65      116.95      4.73 o 
   6   5  11       26.56       34.33      5.23 o 
   7   5  11        3.00        7.20      4.89 o 
  -5   6  11       24.56       15.28      9.05 o 
  -4   6  11       47.09       54.83      9.24 o 
  -3   6  11      147.44      141.84     11.67 o 
  -2   6  11      477.77      480.85     23.13 o 
  -1   6  11       86.92       98.55      7.75 o 
   0   6  11      191.38      190.93      7.14 o 
   1   6  11       91.57       97.13      5.55 o 
   2   6  11       81.49       80.05      5.44 o 
   3   6  11      149.99      148.62      5.22 o 
   4   6  11       26.51       22.77      3.25 o 
   5   6  11       58.14       51.99      4.21 o 
   6   6  11      130.39      133.19      6.58 o 
   7   6  11       32.48       29.89      5.54 o 
  -5   7  11        3.75        5.69      7.87 o 
  -4   7  11        0.72       -6.41      6.65 o 
  -3   7  11       18.61       22.58      7.46 o 
  -2   7  11      435.44      457.68     14.46 o 
  -1   7  11      617.03      615.12     16.29 o 
   0   7  11      281.94      275.22     10.90 o 
   1   7  11      108.07      130.59     10.11 o 
   2   7  11        1.13        0.21      3.99 o 
   3   7  11       22.60       27.07      4.62 o 
   5   7  11        0.86       -0.62      3.62 o 
   6   7  11       37.14       37.52      4.74 o 
  -4   8  11      119.93      142.15     13.20 o 
  -3   8  11        0.12        1.75      6.86 o 
  -2   8  11        3.01       10.85      5.77 o 
  -1   8  11       55.28       66.05     11.10 o 
   0   8  11      106.80      108.94      8.53 o 
   1   8  11       60.62       72.90      7.46 o 
   2   8  11      105.14      126.25     12.64 o 
   3   8  11      228.58      239.93     12.09 o 
   4   8  11       91.73       86.76     13.98 o 
   5   8  11       20.58       19.71      5.17 o 
   6   8  11        2.23        5.40      6.22 o 
  -3   9  11       25.33       23.60      7.32 o 
  -2   9  11       93.91      118.45      9.83 o 
  -1   9  11        2.86       -5.32      5.32 o 
   0   9  11        5.32        1.18      5.13 o 
   1   9  11        0.21       -1.76      6.47 o 
   2   9  11      114.73      120.97     10.88 o 
   3   9  11      298.72      301.79     14.27 o 
   4   9  11       99.15      101.17      7.67 o 
  -2  10  11       98.68      111.45     10.23 o 
  -1  10  11      107.16      109.86     12.01 o 
   0  10  11       23.91        1.83      7.62 o 
   1  10  11       22.75       11.23      8.97 o 
   2  10  11        2.43        5.09      7.60 o 
   3  10  11        4.94        2.94      7.78 o 
   4  10  11       19.27       14.47      5.57 o 
   0  11  11       24.83       15.34      8.18 o 
   1  11  11       45.94       41.73      9.65 o 
   2  11  11       39.28       28.73      9.31 o 
  -1  -7  12       66.19       65.63     18.80 o 
   0  -7  12       25.99        4.59     10.10 o 
   1  -7  12       22.61       12.77     10.35 o 
   2  -7  12       41.30       28.96     11.68 o 
  -3  -6  12        0.04       15.85     10.51 o 
  -2  -6  12       10.62       19.19      8.43 o 
  -1  -6  12       15.54       16.77      6.64 o 
   0  -6  12       19.75       16.32      6.68 o 
   1  -6  12        2.15       -1.58      5.26 o 
   2  -6  12      110.78      116.56     10.43 o 
   3  -6  12       66.18       50.55     16.02 o 
   4  -6  12        5.52        1.84      6.95 o 
  -4  -5  12       64.67       53.32     13.14 o 
  -3  -5  12        8.36       13.96      6.52 o 
  -2  -5  12       57.50       53.86      8.02 o 
  -1  -5  12       32.08       25.29      6.66 o 
   0  -5  12        1.51        1.92      5.42 o 
   1  -5  12       20.48       16.45      6.15 o 
   2  -5  12       92.36       94.24      8.78 o 
   3  -5  12      226.07      248.87     13.15 o 
   4  -5  12      101.46       92.07      8.80 o 
   5  -5  12        0.93       -4.71      4.71 o 
  -4  -4  12       29.50       33.96      7.78 o 
  -3  -4  12      121.06      113.70      9.97 o 
  -2  -4  12      114.35      120.48     16.13 o 
  -1  -4  12      162.98      119.41     13.94 o 
   0  -4  12        0.61        2.62      5.14 o 
   1  -4  12       99.43       93.15      6.80 o 
   2  -4  12        7.31        6.15      4.32 o 
   3  -4  12      100.42      112.94     11.15 o 
   4  -4  12      139.20      132.87      7.03 o 
   5  -4  12        3.68       -4.50      4.50 o 
  -5  -3  12       19.17       15.43      7.68 o 
  -4  -3  12        5.74        7.56      6.34 o 
  -3  -3  12       63.48       57.11      8.42 o 
  -2  -3  12       13.94       16.10     10.83 o 
  -1  -3  12      163.73      180.85     15.16 o 
   0  -3  12       67.34       62.80      5.50 o 
   1  -3  12       79.35       75.94      6.13 o 
   2  -3  12      137.74      138.72      6.40 o 
   3  -3  12       34.57       38.89      4.77 o 
   4  -3  12        0.64       -3.66      3.66 o 
   5  -3  12        4.33        1.06      4.13 o 
   6  -3  12        2.09       -1.79      4.59 o 
  -5  -2  12      114.93      112.90     12.66 o 
  -4  -2  12       35.02       42.37      8.10 o 
  -3  -2  12       10.32        6.90      6.36 o 
  -2  -2  12        0.01       -0.29      3.41 o 
  -1  -2  12        0.27       -2.40      3.48 o 
   0  -2  12       65.04       68.94      6.64 o 
   1  -2  12      107.64      100.70      6.30 o 
   2  -2  12       31.48       22.38      4.00 o 
   3  -2  12      162.98      160.74      6.64 o 
   4  -2  12       95.37       91.94      5.59 o 
   5  -2  12       44.39       29.07      5.42 o 
   6  -2  12       13.05        8.20      4.50 o 
  -5  -1  12       68.63       65.45      9.67 o 
  -4  -1  12      148.70      121.04     22.61 o 
  -3  -1  12       64.24       53.83      7.19 o 
  -2  -1  12        6.20       -0.72      3.91 o 
  -1  -1  12      141.86      146.72      7.20 o 
   0  -1  12       72.30       73.84     11.35 o 
   1  -1  12        7.73        7.92      2.93 o 
   2  -1  12        8.51        2.82      3.02 o 
   3  -1  12       96.06      103.28      5.72 o 
   4  -1  12      475.25      494.97     10.75 o 
   5  -1  12      157.03      151.32      6.98 o 
   6  -1  12        7.64        5.28      4.40 o 
   7  -1  12       10.10        5.28      5.37 o 
  -6   0  12        3.07        2.34      9.89 o 
  -5   0  12        3.22        8.61      6.84 o 
  -4   0  12       79.23       67.42      7.40 o 
  -3   0  12       33.26       36.95      6.27 o 
  -2   0  12       16.36       12.05      6.62 o 
  -1   0  12      171.65      172.68      8.50 o 
   0   0  12      416.47      403.99     10.28 o 
   1   0  12       60.53       55.89      5.22 o 
   2   0  12       42.84       37.72      3.97 o 
   3   0  12        3.50        2.70      3.10 o 
   4   0  12      197.52      204.20      9.48 o 
   5   0  12       31.81       25.10      4.43 o 
   6   0  12        2.23       -0.10      4.32 o 
   7   0  12       17.65       11.32      5.39 o 
  -6   1  12        0.80        8.51      7.79 o 
  -5   1  12       22.50       16.10      6.16 o 
  -4   1  12        0.57       -2.48      5.07 o 
  -3   1  12       45.03       45.62      6.19 o 
  -2   1  12      103.97       85.90      9.09 o 
  -1   1  12      211.23      226.84      9.34 o 
   0   1  12      556.69      581.89     13.39 o 
   1   1  12      141.87      145.21      6.69 o 
   2   1  12       16.60       13.09      3.26 o 
   3   1  12       64.26       61.54      4.65 o 
   4   1  12       27.88       32.36      4.36 o 
   5   1  12       23.08       24.43      4.33 o 
   6   1  12       18.52       14.40      4.71 o 
   7   1  12        6.08       -0.51      4.74 o 
  -6   2  12       43.64       38.45      7.81 o 
  -5   2  12       36.92       34.75      6.60 o 
  -4   2  12      117.60      116.31      8.56 o 
  -3   2  12        6.04        7.33      4.75 o 
  -2   2  12       32.83       35.45      5.62 o 
  -1   2  12       29.86       27.10      5.02 o 
   0   2  12      360.08      364.17     11.26 o 
   1   2  12      243.21      250.00      6.96 o 
   2   2  12       84.35       89.04      6.56 o 
   3   2  12      181.32      187.88      9.07 o 
   4   2  12      209.78      219.36      7.22 o 
   5   2  12        2.33        3.10      3.43 o 
   6   2  12        2.79        0.02      4.10 o 
   7   2  12        1.96       -4.34      4.34 o 
  -6   3  12       35.54       55.62     18.69 o 
  -5   3  12       45.18       36.37      6.60 o 
  -4   3  12      278.69      304.11     11.88 o 
  -3   3  12      259.64      231.06     10.12 o 
  -2   3  12      136.81      144.88      8.35 o 
  -1   3  12        0.76       -2.31      3.47 o 
   0   3  12      543.96      568.19     14.18 o 
   1   3  12     1360.03     1422.69     18.47 o 
   2   3  12       84.61       92.99      5.90 o 
   3   3  12        0.62       -2.68      2.68 o 
   4   3  12      195.05      197.69      6.88 o 
   5   3  12      230.80      223.38      7.55 o 
   6   3  12       62.57       43.64      5.13 o 
   7   3  12        0.03       -7.52      7.52 o 
  -5   4  12       35.48       39.34      9.24 o 
  -4   4  12      167.58      166.10     13.23 o 
  -3   4  12      563.99      608.07     20.01 o 
  -2   4  12      233.08      239.40      9.85 o 
  -1   4  12      173.47      182.22      8.55 o 
   0   4  12       40.31       37.23      5.16 o 
   1   4  12       21.15       27.72      3.76 o 
   2   4  12      189.78      208.37      6.55 o 
   3   4  12        3.43        1.53      3.39 o 
   4   4  12       45.07       42.84      4.37 o 
   5   4  12      270.47      265.21      8.07 o 
   6   4  12      113.20      108.50      6.45 o 
   7   4  12        4.80        2.48      5.20 o 
  -5   5  12       29.51       25.14      8.98 o 
  -4   5  12        1.22       -6.14      6.14 o 
  -3   5  12      113.70      136.70     12.13 o 
  -2   5  12      313.89      304.52     14.35 o 
  -1   5  12      323.02      312.39     13.85 o 
   0   5  12      225.62      241.74      8.46 o 
   1   5  12      985.22     1034.63     14.88 o 
   2   5  12      156.87      163.76      5.56 o 
   3   5  12        5.70        6.30      3.39 o 
   4   5  12        0.38        2.78      3.00 o 
   5   5  12       15.39        9.10      3.16 o 
   6   5  12       55.69       52.62      5.20 o 
   7   5  12       23.89       18.00      5.89 o 
  -5   6  12       98.28       99.67     12.10 o 
  -4   6  12      102.23      119.85     11.99 o 
  -3   6  12       55.09       55.73     14.29 o 
  -2   6  12       64.43       94.91     12.33 o 
  -1   6  12       34.65       42.10      7.82 o 
   0   6  12      110.89      113.37      8.21 o 
   1   6  12      451.56      465.66     13.44 o 
   2   6  12      386.84      409.35      9.48 o 
   3   6  12       31.79       34.42      4.50 o 
   4   6  12        0.32       -3.23      3.23 o 
   5   6  12       27.42       27.50      4.60 o 
   6   6  12        7.20        6.07      4.05 o 
  -4   7  12       75.58       63.21     11.33 o 
  -3   7  12      129.67      140.01     12.57 o 
  -2   7  12        6.03        4.33      6.18 o 
  -1   7  12        2.93        1.64      7.77 o 
   0   7  12        7.07        1.32      4.69 o 
   1   7  12        4.26        7.44      4.79 o 
   2   7  12      258.77      286.31     10.93 o 
   3   7  12       43.63       39.74      5.21 o 
   5   7  12       38.48       37.05     11.01 o 
   6   7  12       27.39       26.43      4.41 o 
  -3   8  12       61.92       63.79     10.11 o 
  -2   8  12      274.79      291.18     14.41 o 
  -1   8  12      161.38      139.63     10.03 o 
   0   8  12       79.25       79.90      8.10 o 
   1   8  12      209.66      197.59     10.26 o 
   2   8  12       32.30       25.30      6.02 o 
   3   8  12       74.75       73.96      9.85 o 
  -3   9  12        4.06        1.81      7.79 o 
  -2   9  12      172.78      190.24     11.83 o 
  -1   9  12      135.66      148.34     10.66 o 
   0   9  12       28.29       27.92      6.82 o 
   1   9  12      136.26      129.71     12.77 o 
   2   9  12       83.16       99.36     16.79 o 
   3   9  12        2.73        8.49      6.80 o 
   4   9  12        2.19        7.38      6.93 o 
  -1  10  12        1.90       -2.65      6.23 o 
   0  10  12       27.36       37.58      9.31 o 
   1  10  12       34.69       34.08      9.06 o 
   2  10  12      126.56      126.50     19.03 o 
   3  10  12      118.24      143.61     16.79 o 
  -1  -6  13       53.62       48.81     11.10 o 
   0  -6  13        2.34       -0.21      5.98 o 
   1  -6  13        7.75        9.69      7.17 o 
   2  -6  13        2.12        0.58      6.78 o 
  -2  -5  13       93.00       73.43     13.23 o 
  -1  -5  13       24.49       11.01      8.80 o 
   0  -5  13       34.88       16.42      8.49 o 
   1  -5  13      102.58       94.63     20.63 o 
   2  -5  13      177.42      164.60     10.44 o 
   3  -5  13      194.65      181.62     18.36 o 
   4  -5  13        1.47       -3.03      6.04 o 
  -3  -4  13       52.45       59.81     12.37 o 
  -2  -4  13        6.26       16.59      6.83 o 
  -1  -4  13        9.33        8.55      8.43 o 
   0  -4  13       35.87       42.89     11.31 o 
   1  -4  13       17.73       11.00      4.77 o 
   2  -4  13      271.65      298.87     11.94 o 
   3  -4  13      102.18      101.85      7.38 o 
   4  -4  13        2.11        1.75      5.10 o 
   5  -4  13        0.24       -4.56      4.56 o 
  -4  -3  13      132.31      125.99     18.30 o 
  -3  -3  13       40.15       36.19     13.14 o 
  -2  -3  13       79.08       86.00     24.30 o 
  -1  -3  13        5.46        3.05      7.34 o 
   0  -3  13       13.83        8.21      5.14 o 
   1  -3  13        3.14       -0.56      3.87 o 
   2  -3  13       63.69       69.13      5.54 o 
   3  -3  13       59.69       61.16      7.71 o 
   4  -3  13       24.47       12.49      5.01 o 
   5  -3  13        0.92       -5.08      5.08 o 
  -4  -2  13       36.28       34.38      8.50 o 
  -3  -2  13       30.94       20.37      7.25 o 
  -2  -2  13      144.85      159.38      9.10 o 
  -1  -2  13      112.27      110.37     10.60 o 
   0  -2  13       20.34       13.06      5.14 o 
   1  -2  13       10.13        7.33      5.16 o 
   2  -2  13       59.42       58.01      8.23 o 
   3  -2  13        7.33        4.16      3.89 o 
   4  -2  13       45.26       54.06      5.50 o 
   5  -2  13        4.15       -1.09      5.00 o 
   6  -2  13       19.82       18.61      5.47 o 
  -5  -1  13        6.14       12.83     11.20 o 
  -4  -1  13        4.27        9.79      7.14 o 
  -3  -1  13       61.90       58.20      7.46 o 
  -2  -1  13      136.12      119.72      8.61 o 
  -1  -1  13      292.92      295.18      9.57 o 
   0  -1  13      218.93      223.15     10.41 o 
   1  -1  13       61.99       57.90      6.78 o 
   2  -1  13      110.33      114.68      7.13 o 
   3  -1  13       62.33       54.66      5.00 o 
   4  -1  13       47.35       44.90      4.99 o 
   5  -1  13       33.93       20.76      5.33 o 
   6  -1  13        1.53        0.00      4.55 o 
  -5   0  13      105.18      101.97     11.13 o 
  -4   0  13       18.63       18.25      6.46 o 
  -3   0  13        0.12       -4.39      4.95 o 
  -2   0  13        7.31       -1.45      4.48 o 
  -1   0  13      254.81      242.99      8.72 o 
   0   0  13      112.56      123.95      8.86 o 
   1   0  13        5.14        1.79      3.45 o 
   2   0  13       18.34       18.71      4.26 o 
   3   0  13       90.76      100.81      5.80 o 
   4   0  13       17.61       14.99      4.10 o 
   5   0  13        0.21       -2.20      3.82 o 
   6   0  13        0.10       -0.56      4.59 o 
  -5   1  13      109.44      103.57      9.46 o 
  -4   1  13       84.92       74.54     15.85 o 
  -3   1  13      160.56      127.54     10.41 o 
  -2   1  13        9.40        7.00      4.85 o 
  -1   1  13       27.08       29.68      6.36 o 
   0   1  13        5.75        5.17      3.98 o 
   1   1  13      203.61      192.97      8.39 o 
   2   1  13       56.05       58.29      5.44 o 
   3   1  13       13.18        8.96      3.67 o 
   4   1  13      159.18      174.11      7.07 o 
   5   1  13       41.09       28.87      4.80 o 
   6   1  13        0.75       -0.13      4.49 o 
   7   1  13       15.22       12.72      5.79 o 
  -5   2  13       17.59       13.12      6.23 o 
  -4   2  13       80.14       75.56      8.29 o 
  -3   2  13      155.38      134.75      9.16 o 
  -2   2  13      135.02      139.08      8.95 o 
  -1   2  13      340.47      359.92     11.94 o 
   0   2  13      226.54      222.97      9.61 o 
   1   2  13       73.08       80.06      8.87 o 
   2   2  13      236.91      226.00      8.23 o 
   3   2  13       33.61       38.77      5.55 o 
   4   2  13       12.24       -0.27      3.71 o 
   5   2  13      100.38       91.03      6.04 o 
   6   2  13        4.01       -0.18      4.14 o 
   7   2  13        6.62       -1.37      6.68 o 
  -5   3  13        0.69        1.46      6.10 o 
  -4   3  13        1.49       -0.12      5.34 o 
  -3   3  13       73.96       72.40      8.78 o 
  -2   3  13      237.51      225.82     10.21 o 
  -1   3  13       69.43       57.66     11.49 o 
   0   3  13      578.81      617.84     15.46 o 
   1   3  13        1.22        0.28      3.15 o 
   2   3  13      340.32      351.35      9.89 o 
   3   3  13        3.80        2.75      3.53 o 
   4   3  13        6.45        4.07      3.55 o 
   5   3  13       27.07       20.91      4.51 o 
   6   3  13       11.98        3.10      4.18 o 
   7   3  13        0.26       -5.12      5.12 o 
  -5   4  13       15.23       25.27      8.66 o 
  -4   4  13       87.08       88.42     11.29 o 
  -3   4  13        0.15       -0.25      4.88 o 
  -2   4  13       19.86       19.70      5.58 o 
  -1   4  13        3.88        1.86      4.43 o 
   0   4  13        0.52       -2.49      4.12 o 
   1   4  13      122.69      124.75      6.44 o 
   2   4  13       93.67       91.00      6.04 o 
   3   4  13        1.52        0.16      3.39 o 
   4   4  13      145.19      162.88      7.59 o 
   5   4  13        6.92       -0.62      3.69 o 
   6   4  13       16.82       13.11      4.74 o 
  -4   5  13       52.88       47.81     10.06 o 
  -3   5  13      143.54      132.44     12.51 o 
  -2   5  13       16.10       17.35      7.33 o 
  -1   5  13       22.37       15.14      6.97 o 
   0   5  13      116.31      142.04      8.52 o 
   1   5  13      437.50      448.17      9.64 o 
   2   5  13      348.02      368.51     10.11 o 
   3   5  13       53.06       46.00      4.97 o 
   4   5  13      182.97      186.42      8.00 o 
   5   5  13       66.87       52.54      5.14 o 
   6   5  13        6.91        2.65      4.17 o 
  -4   6  13        2.89       12.64      8.71 o 
  -3   6  13      181.55      196.30     14.11 o 
  -2   6  13      198.30      220.25     15.33 o 
  -1   6  13      108.55      127.52     20.69 o 
   0   6  13      166.81      176.59     10.01 o 
   1   6  13       96.92       97.74      9.28 o 
   2   6  13        1.50       -0.09      3.99 o 
   3   6  13       58.11       52.75      5.20 o 
   4   6  13      105.95       96.48      6.53 o 
   5   6  13      163.93      173.55     10.48 o 
   6   6  13       36.72       28.97      4.86 o 
  -3   7  13        0.94       -3.10     10.56 o 
  -2   7  13       63.36       61.10     10.21 o 
  -1   7  13      205.75      202.44     11.09 o 
   0   7  13      270.71      264.89     11.71 o 
   1   7  13      339.06      346.56     12.58 o 
   2   7  13       89.45       85.10      6.89 o 
   3   7  13        2.90        5.75      6.38 o 
  -3   8  13      223.89      251.22     16.02 o 
  -2   8  13        9.84       20.32      8.55 o 
  -1   8  13      164.30      180.83     15.22 o 
   0   8  13       62.25       62.68      8.02 o 
   1   8  13      111.59      123.66     10.22 o 
   2   8  13      205.16      206.01      9.26 o 
   3   8  13       36.66       27.41      9.80 o 
  -2   9  13       12.79        6.69      6.79 o 
  -1   9  13        0.21        0.32      6.35 o 
   0   9  13        0.04       -2.31      5.95 o 
   1   9  13       12.43       10.75      7.63 o 
   2   9  13       54.96       52.47      9.58 o 
   3   9  13       62.17       57.23     11.43 o 
   1  10  13       12.00       15.96      8.66 o 
   2  10  13        2.94        4.37      7.67 o 
   0  -5  14        1.86        9.68      9.30 o 
   1  -5  14        0.19       -2.19      6.30 o 
   2  -5  14       41.36       36.21      8.54 o 
  -2  -4  14       80.41       54.16     13.02 o 
  -1  -4  14      123.12       80.06     14.27 o 
   0  -4  14        9.46       10.26      9.72 o 
   1  -4  14        8.13        8.07      5.07 o 
   2  -4  14       56.97       51.67      6.80 o 
   3  -4  14      112.78      120.39     10.49 o 
  -3  -3  14        5.39        3.18      7.07 o 
  -2  -3  14      101.41       97.20     10.20 o 
  -1  -3  14      164.18      134.89     16.73 o 
   0  -3  14       39.94       21.28      6.34 o 
   1  -3  14        5.46       -1.26      5.38 o 
   2  -3  14       22.77       25.42      5.76 o 
   3  -3  14       21.34       23.02      4.93 o 
   4  -3  14        8.19        3.08      5.35 o 
  -3  -2  14        1.47        0.28      9.18 o 
  -2  -2  14        2.04        5.50      6.31 o 
  -1  -2  14       26.65       27.10      6.27 o 
   0  -2  14      141.94      125.84      9.39 o 
   1  -2  14       12.13       10.59      5.79 o 
   2  -2  14       26.42       14.97      4.44 o 
   3  -2  14       43.63       32.05      5.09 o 
   4  -2  14        0.32       -0.23      4.33 o 
   5  -2  14        2.84       -1.56      5.04 o 
  -4  -1  14       74.62       77.21     10.20 o 
  -3  -1  14       28.25       27.20     11.39 o 
  -2  -1  14       54.40       57.75      6.60 o 
  -1  -1  14        3.20        3.79      5.40 o 
   0  -1  14      325.56      312.31     12.38 o 
   1  -1  14       20.32        8.74      5.53 o 
   2  -1  14        3.91       -0.33      4.19 o 
   3  -1  14       65.49       64.07      5.74 o 
   4  -1  14       55.82       46.90      5.41 o 
   5  -1  14       13.37        9.54      6.05 o 
  -4   0  14      131.60      135.53     10.45 o 
  -3   0  14       48.63       49.85      7.66 o 
  -2   0  14       41.38       38.12      6.60 o 
  -1   0  14       17.07       19.71      4.89 o 
   0   0  14        0.19       -1.15      4.74 o 
   1   0  14        0.03       -1.57      4.96 o 
   2   0  14       10.06        6.53      4.05 o 
   3   0  14        2.61        1.65      3.45 o 
   4   0  14       29.95       31.21      5.33 o 
   5   0  14       20.27       12.00      4.61 o 
   6   0  14       10.92        4.24      5.46 o 
  -4   1  14       16.00       12.25      6.69 o 
  -3   1  14       46.05       29.58      6.57 o 
  -2   1  14       28.83       29.94      6.13 o 
  -1   1  14      303.65      309.64     17.05 o 
   0   1  14      349.91      342.12     12.86 o 
   1   1  14       44.54       36.54      6.53 o 
   2   1  14       67.95       75.49      6.26 o 
   3   1  14       13.28        6.66      4.18 o 
   4   1  14       25.20       24.36      4.53 o 
   5   1  14       18.97        8.99      4.59 o 
   6   1  14        0.09       -4.51      4.51 o 
  -4   2  14       20.36       10.54      6.31 o 
  -3   2  14       18.37       20.18      6.33 o 
  -2   2  14        0.26       -3.71      4.88 o 
  -1   2  14       47.66       45.61      6.25 o 
   0   2  14      131.35      155.74      8.07 o 
   1   2  14      300.58      295.77     16.96 o 
   2   2  14      351.12      348.67     10.45 o 
   3   2  14      225.12      231.90     10.58 o 
   4   2  14       17.34       19.98      4.52 o 
   5   2  14        0.63       -3.82      3.82 o 
   6   2  14        3.50       -1.94      4.51 o 
  -4   3  14      137.76      118.08      9.57 o 
  -3   3  14       76.59       66.40      7.63 o 
  -2   3  14      114.03      118.11      8.79 o 
  -1   3  14      110.95      129.51      9.21 o 
   0   3  14       10.34       11.91      6.09 o 
   1   3  14      179.06      175.76      8.04 o 
   2   3  14      598.37      577.59     13.32 o 
   3   3  14      497.71      510.11     12.64 o 
   4   3  14       14.11        7.42      4.35 o 
   5   3  14        1.43       -3.94      3.94 o 
   6   3  14        7.23       -0.75      4.36 o 
  -4   4  14      289.81      331.06     17.35 o 
  -3   4  14      159.94      138.85     10.38 o 
  -2   4  14      178.96      157.63     11.93 o 
  -1   4  14      254.66      258.69     11.06 o 
   0   4  14      209.09      216.41     10.31 o 
   1   4  14       63.14       66.25      5.08 o 
   2   4  14      114.10      111.07      6.79 o 
   3   4  14        0.31       -1.96      4.18 o 
   4   4  14        3.64        1.38      4.12 o 
   5   4  14       63.96       59.88      6.21 o 
   6   4  14       36.33       20.74      5.05 o 
  -4   5  14        8.02       11.56      8.39 o 
  -3   5  14        1.63        1.02      7.83 o 
  -2   5  14       73.41       66.41     13.27 o 
  -1   5  14      176.40      186.51     14.44 o 
   0   5  14      420.86      431.14     13.62 o 
   1   5  14      138.92      142.43      8.78 o 
   2   5  14       42.59       44.01      5.84 o 
   3   5  14      127.58      130.86      7.39 o 
   4   5  14        3.45        3.14      4.07 o 
   5   5  14       63.24       60.53      6.33 o 
   6   5  14       63.93       56.48      5.87 o 
  -3   6  14        6.65        1.58     14.54 o 
  -2   6  14        1.14        6.74      7.54 o 
  -1   6  14        7.93       -0.01      6.43 o 
   0   6  14      154.69      190.61     12.87 o 
   1   6  14      249.85      289.33     19.57 o 
   2   6  14      170.49      171.13     13.21 o 
   3   6  14       57.33       52.92      5.74 o 
   4   6  14       97.42       98.12      6.94 o 
   5   6  14        0.16       -2.49      4.26 o 
  -3   7  14       11.50        4.96      8.63 o 
  -2   7  14       16.80        5.07      7.91 o 
  -1   7  14        0.22       -4.69      7.12 o 
   0   7  14        7.00        4.64      5.74 o 
   1   7  14       64.47       65.10      8.72 o 
   2   7  14       69.25       77.33      7.04 o 
   3   7  14       11.57        0.79      6.77 o 
  -2   8  14       45.06       21.45      9.16 o 
  -1   8  14       26.66       18.94      7.12 o 
   0   8  14      174.37      197.43     11.65 o 
   1   8  14       56.60       56.41      7.76 o 
   2   8  14       10.91        6.56      5.29 o 
   0   9  14       45.62       29.60      8.06 o 
   1   9  14       40.76       30.31      7.66 o 
   2   9  14       12.86       10.16      8.05 o 
  -1  -3  15        3.41       -9.01      9.01 o 
   0  -3  15        3.63        2.74      7.19 o 
   1  -3  15       16.40        7.49      6.23 o 
   2  -3  15       13.60        3.63      7.21 o 
   3  -3  15       39.90       35.32      5.78 o 
  -2  -2  15       62.53       42.01     12.27 o 
  -1  -2  15       36.02       22.37      6.74 o 
   0  -2  15        9.14        3.75      5.83 o 
   1  -2  15       10.23       12.46      6.03 o 
   2  -2  15        0.46        1.74      5.81 o 
   3  -2  15       23.53       20.14      5.46 o 
   4  -2  15        3.02       -1.10      4.68 o 
  -3  -1  15        2.65        0.96      7.51 o 
  -2  -1  15       62.07       58.92      7.06 o 
  -1  -1  15      165.97      150.29     10.87 o 
   0  -1  15      135.23      114.16      9.58 o 
   1  -1  15      129.83      110.92      9.43 o 
   2  -1  15       25.45       27.42      5.64 o 
   3  -1  15        3.45        5.26      4.99 o 
   4  -1  15       10.13       -0.64      4.30 o 
  -3   0  15       12.04       18.88      7.26 o 
  -2   0  15       12.87       16.29      5.46 o 
  -1   0  15       39.15       49.18     14.83 o 
   0   0  15      125.84      108.42      9.51 o 
   1   0  15      125.12      116.37      9.60 o 
   2   0  15       38.43       35.52      5.56 o 
   3   0  15       53.04       47.65      6.08 o 
   4   0  15        0.42       -4.07      4.07 o 
   5   0  15        9.66        4.16      4.70 o 
  -3   1  15       41.54       34.66      7.64 o 
  -2   1  15       24.54       13.89      5.93 o 
  -1   1  15       37.80       29.81      5.58 o 
   0   1  15       48.26       54.13      7.78 o 
   1   1  15       40.08       49.37      7.49 o 
   2   1  15       28.81       24.92      5.84 o 
   3   1  15      236.50      233.80      9.56 o 
   4   1  15      115.73      120.45      8.16 o 
   5   1  15        1.73        2.78      4.67 o 
  -3   2  15      113.68       85.99      8.86 o 
  -2   2  15       91.20       74.24      8.23 o 
  -1   2  15       85.28       82.25      8.11 o 
   0   2  15       49.08       40.07      7.22 o 
   1   2  15        0.78       -5.14      5.14 o 
   2   2  15       14.69       16.87      4.87 o 
   3   2  15      114.95      125.87      9.65 o 
   4   2  15      436.78      469.05     14.60 o 
   5   2  15       19.37       18.09      5.36 o 
  -3   3  15      132.57      117.14      9.93 o 
  -2   3  15       33.50       24.76      6.37 o 
  -1   3  15      169.71      154.97     18.88 o 
   0   3  15      331.42      342.53     12.60 o 
   1   3  15       10.32        5.22      5.68 o 
   2   3  15        0.54        1.59      4.19 o 
   3   3  15       35.34       35.20      5.59 o 
   4   3  15      136.90      136.29      8.31 o 
   5   3  15       78.44       86.63      7.58 o 
  -3   4  15       15.54       22.31      8.99 o 
  -2   4  15       21.25       20.09      6.19 o 
  -1   4  15       51.08       47.22      6.88 o 
   0   4  15      135.31      146.58     15.23 o 
   1   4  15       53.66       50.87      7.37 o 
   2   4  15       10.25       10.67      4.42 o 
   3   4  15      149.15      145.03      7.91 o 
   4   4  15      110.24      101.64      7.43 o 
   5   4  15       11.41       -0.29      4.66 o 
  -3   5  15       60.15       56.81     10.95 o 
  -2   5  15        3.81        0.94     10.08 o 
  -1   5  15       37.00       31.59     14.06 o 
   0   5  15        1.46        0.76      5.16 o 
   1   5  15       74.82       87.40      8.55 o 
   2   5  15       34.01       33.18      5.27 o 
   3   5  15      166.03      149.83      8.06 o 
   4   5  15       96.78       93.90      7.10 o 
   5   5  15       46.79       50.02      6.28 o 
  -2   6  15       14.19       20.05      8.75 o 
  -1   6  15       42.13       55.16      9.78 o 
   0   6  15       74.81       80.09     10.44 o 
   1   6  15       17.84       14.70      7.62 o 
   2   6  15        2.34       -5.92      6.97 o 
   3   6  15        3.75        6.29      5.74 o 
   4   6  15       13.88       10.18      4.75 o 
  -1   7  15       12.15       21.03      8.60 o 
   0   7  15       34.07       22.21      8.27 o 
   1   7  15      212.72      240.01     11.93 o 
   2   7  15       34.97       34.55      9.66 o 
   3   7  15        4.12       -6.96      6.96 o 
   0   8  15       23.18        5.89      6.51 o 
   1   8  15      200.24      230.33     12.50 o 
   2   8  15       76.55       75.73     11.84 o 
   0  -2  16       44.88       40.67      8.35 o 
   1  -2  16       53.49       45.07      7.90 o 
   2  -2  16      135.36       82.54     22.47 o 
  -1  -1  16        6.18       15.13      9.74 o 
   0  -1  16       20.83       13.90      7.10 o 
   1  -1  16       71.26       60.89      8.81 o 
   2  -1  16      231.63      209.72     14.63 o 
   3  -1  16       91.63       78.48      7.71 o 
  -2   0  16       98.10      110.57     14.44 o 
  -1   0  16       41.39       54.61     11.33 o 
   0   0  16        2.31        1.00      6.19 o 
   1   0  16        7.08        0.11      6.12 o 
   2   0  16        0.27       -0.88      6.19 o 
   3   0  16       33.96       37.90      6.30 o 
   4   0  16       21.64       11.92      5.68 o 
  -2   1  16       65.12       57.96      8.35 o 
  -1   1  16      179.04      153.80     11.47 o 
   0   1  16       33.35       20.39      7.05 o 
   1   1  16       86.03      105.95      9.64 o 
   2   1  16       74.49       82.99      8.67 o 
   3   1  16        2.91        5.20      4.87 o 
   4   1  16        2.89       -3.15      6.21 o 
  -2   2  16        8.56        4.68      6.18 o 
  -1   2  16       92.36      117.87      8.29 o 
   0   2  16       86.97       71.97      8.65 o 
   1   2  16       41.54       39.98      7.41 o 
   2   2  16       43.00       39.99      5.98 o 
   3   2  16      142.38      136.25      8.58 o 
   4   2  16      114.23      108.97      8.26 o 
  -2   3  16       86.38       78.09      8.84 o 
  -1   3  16        5.64        2.07      5.95 o 
   0   3  16        1.94        8.82      6.00 o 
   1   3  16        3.23       -1.33      5.79 o 
   2   3  16       34.28       26.44      7.87 o 
   3   3  16       64.26       66.96      7.35 o 
   4   3  16      224.46      197.57     10.67 o 
  -2   4  16      186.86      180.50     21.22 o 
  -1   4  16       42.47       34.19      7.24 o 
   0   4  16       42.80       44.65      9.24 o 
   1   4  16        5.34       -3.18      5.69 o 
   2   4  16       27.03       21.39      5.33 o 
   3   4  16        1.08        0.29      4.42 o 
   4   4  16       68.51       59.71      6.69 o 
  -1   5  16       19.62       14.83     11.79 o 
   0   5  16       70.60       58.60     14.19 o 
   1   5  16       68.78       55.84     10.37 o 
   2   5  16       58.13       65.49      6.63 o 
   3   5  16        3.89       -2.74      4.47 o 
   4   5  16        0.15        0.76      4.53 o 
  -1   6  16       35.93       14.03      8.82 o 
   0   6  16       59.75       51.81      9.96 o 
   1   6  16       92.49       92.62     12.21 o 
   2   6  16       68.70       73.33     11.82 o 
   3   6  16       80.14       75.12     11.67 o 
   1   7  16       57.13       46.52     15.40 o 
   0   1  17       15.81       16.08      7.44 o 
   1   1  17       14.68        7.33      7.12 o 
   2   1  17       51.22       43.91      9.32 o 
   0   2  17        1.84        6.27      6.86 o 
   1   2  17        0.15        3.92      6.52 o 
   2   2  17        2.75       -3.93      6.08 o 
   0   3  17       83.27       71.62      8.94 o 
   1   3  17       35.49       31.26      7.72 o 
   2   3  17       35.07       35.55      7.99 o 
   0   4  17      177.06      178.24     26.12 o 
   1   4  17       44.40       33.16      7.81 o 
   2   4  17       41.19       38.78      8.05 o 
                                                 
